# Supplementary material for: Comparative Analysis of Transcriptomes to Identify Genes Associated with Fruit Size in the Early Stage of Fruit Development in Pyrus pyrifolia
Source: Int J Mol Sci. 2018 Aug 9;19(8):2342. doi: 10.3390/ijms19082342 (PMC6122012; doi:10.3390/ijms19082342)
Supplement: Supplementary file 1 [file ijms-19-02342-s001.zip › Table S4.xlsx]

## Sheet: Sheet1
Table S4 The DEGs of transcription factors in fruit development.
GeneID		Length	GH81-10DAB_RPKM	GH81-20DAB_RPKM	GH81-30DAB_RPKM	GH59-10DAB_RPKM	GH59-20DAB_RPKM	GH59-30DAB_RPKM	Swissprot_annotation	nr_annotation
Pbr007673.1	Group1	1119	0.397692	39.5859	0.943192	1.29757	0.934515	38.0533	NAC transcription factor NAM-B2 GN=NAM-B2 OS=Triticum durum (Durum wheat) PE=2 SV=1	NAC domain class transcription factor [Malus domestica]
Pbr016935.1		1122	0.446208	60.239	1.83431	2.8655	0.978617	22.8567	NAC transcription factor NAM-B2 GN=NAM-B2 OS=Triticum durum (Durum wheat) PE=2 SV=1	NAC domain class transcription factor [Malus domestica]
Pbr000315.1		1125	2.07675	59.7003	24.6737	9.40327	6.27433	51.3853	NAC transcription factor 25 GN=At1g61110 OS=Arabidopsis thaliana (Mouse-ear cress) PE=2 SV=1	NAC domain class transcription factor [Malus domestica]
Pbr026949.2		768	11.2269	168.117	36.624	17.9606	13.2758	49.7404	NAC transcription factor 25 GN=At1g61110 OS=Arabidopsis thaliana (Mouse-ear cress) PE=2 SV=1	NAC domain class transcription factor [Malus domestica]
Pbr004500.1		504	14.4587	324.972	35.914	20.6808	12.4491	248.374	NAC transcription factor 25 GN=At1g61110 OS=Arabidopsis thaliana (Mouse-ear cress) PE=2 SV=1	NAC domain class transcription factor [Malus domestica]
Pbr024864.1		804	40.7518	613.125	104.427	62.9499	45.0025	650.765	NAC domain-containing protein 72 GN=F27G19.10 OS=Arabidopsis thaliana (Mouse-ear cress) PE=2 SV=1	NAC domain class transcription factor [Malus domestica]
Pbr024863.1		1113	3.74847	643.143	106.539	46.2653	36.3137	336.262	NAC domain-containing protein 18 GN=F14G24.15 OS=Arabidopsis thaliana (Mouse-ear cress) PE=2 SV=1	NAC domain class transcription factor [Malus domestica]
Pbr038436.1		1065	3.91741	48.7832	4.11272	4.82044	5.10587	78.3602	NAC domain-containing protein 100 GN=NAC100 OS=Arabidopsis thaliana (Mouse-ear cress) PE=2 SV=1	NAC domain protein [Malus domestica]
Pbr019289.1		1053	2.27158	196.599	11.2259	14.6261	5.95853	135.522	NAC domain-containing protein 100 GN=NAC100 OS=Arabidopsis thaliana (Mouse-ear cress) PE=2 SV=1	NAC domain protein DL-NACP [Pyrus betulifolia]
Pbr020227.1		669	0.415749	43.0028	2.28756	3.17804	1.32865	11.2605	Ethylene-responsive transcription factor RAP2-11 GN=T29J13.210 OS=Arabidopsis thaliana (Mouse-ear cress) PE=2 SV=1	hypothetical protein PRUPE_ppa018710mg [Prunus persica]
Pbr015699.1		666	3.00688	14.1327	6.33893	5.52822	14.8379	143.356	Ethylene-responsive transcription factor ERF106 GN=ERF106 OS=Arabidopsis thaliana (Mouse-ear cress) PE=2 SV=1	ERFAP2-like protein [Pyrus x bretschneideri]
Pbr019494.1		1341	48.1605	131.139	19.6369	50.1935	10.0595	30.0405	Ethylene-responsive transcription factor ABR1 GN=MVP7.8 OS=Arabidopsis thaliana (Mouse-ear cress) PE=2 SV=1	AP2 domain class transcription factor [Malus domestica]
Pbr024123.1		1191	6.21194	22.2799	1.63942	3.22197	0.570713	12.1569	Ethylene-responsive transcription factor ABR1 GN=MVP7.8 OS=Arabidopsis thaliana (Mouse-ear cress) PE=2 SV=1	hypothetical protein PRUPE_ppa006595mg [Prunus persica]
Pbr038922.1		903	7.20752	695.897	49.5574	59.092	9.61184	460.375	Transcription factor MYB21 GN=MGF10.23 OS=Arabidopsis thaliana (Mouse-ear cress) PE=1 SV=1	MYB8 [Malus domestica]
Pbr013315.1		897	13.4572	157.22	35.4752	32.7787	17.0207	209.123	Transcription factor MYB21 GN=MGF10.23 OS=Arabidopsis thaliana (Mouse-ear cress) PE=1 SV=1	MYB7 [Malus domestica]
Pbr028812.1		891	0.499459	22.2019	1.24378	3.95761	0.410777	12.6523	Transcription factor MYB21 GN=MGF10.23 OS=Arabidopsis thaliana (Mouse-ear cress) PE=1 SV=1	MYB7 [Malus domestica]
Pbr028196.1		867	1.92482	32.3234	5.84322	6.33998	2.35197	8.01103	Transcription factor bHLH113 GN=MLD14.24 OS=Arabidopsis thaliana (Mouse-ear cress) PE=2 SV=1	hypothetical protein PRUPE_ppa009578mg [Prunus persica]
Pbr032336.1		858	1.49117	28.4479	7.93419	4.65377	1.27973	9.96316	Transcription factor bHLH113 GN=MLD14.24 OS=Arabidopsis thaliana (Mouse-ear cress) PE=2 SV=1	hypothetical protein PRUPE_ppa009578mg [Prunus persica]
Pbr042883.1		573	3.0095	139.671	8.65712	6.96847	14.7825	38.4155	Probable WRKY transcription factor 75 GN=WRKY75 OS=Arabidopsis thaliana (Mouse-ear cress) PE=2 SV=1	hypothetical protein PRUPE_ppa016153mg [Prunus persica]
Pbr013259.1		1134	2.10932	20.0235	7.72494	2.60653	3.18143	76.0422	Probable transcription factor GLK2 OS=Oryza sativa subsp. japonica (Rice) PE=2 SV=1	hypothetical protein PRUPE_ppa007222mg [Prunus persica]
Pbr037054.1		1398	0.238743	0.304304	0.0377479	0.11128	2.28144	3.28667	Transcription factor UNE10 GN=F6N15.11 OS=Arabidopsis thaliana (Mouse-ear cress) PE=2 SV=1	hypothetical protein PRUPE_ppa005629mg [Prunus persica]
Pbr008557.1		1086	1.33178	43.286	6.46282	4.87048	3.12946	36.0119	Transcription factor TGA7 GN=F28K19.13 OS=Arabidopsis thaliana (Mouse-ear cress) PE=1 SV=1	hypothetical protein PRUPE_ppa007593mg [Prunus persica]
Pbr020246.1		1389	0.520629	7.69519	0.341933	1.82934	0.150572	1.53859	Transcription factor CYCLOIDEA (Fragment) GN=CYC OS=Antirrhinum majus subsp. linkianum (Snapdragon) PE=3 SV=1	hypothetical protein PRUPE_ppa015026mg, partial [Prunus persica]
Pbr038341.1	Group2	342	44.7295	41.982	96.5936	88.7015	25.8373	8.27969	Transcription factor UPBEAT1 GN=T8I13.11 OS=Arabidopsis thaliana (Mouse-ear cress) PE=2 SV=1	hypothetical protein PRUPE_ppa025965mg, partial [Prunus persica]
Pbr037679.1		1371	88.1272	39.5629	66.7439	20.2357	163.876	88.695	Transcription factor MYC2 GN=At1g32640 OS=Arabidopsis thaliana (Mouse-ear cress) PE=1 SV=2	BHLH domain class transcription factor [Malus domestica]
Pbr001888.1		1113	3.99836	0.0477783	0.237069	0.0931829	7.89224	1.68011	Transcription factor MYB86 GN=F21E10.4 OS=Arabidopsis thaliana (Mouse-ear cress) PE=2 SV=1	hypothetical protein PRUPE_ppa018561mg [Prunus persica]
Pbr014458.1		2199	0.556525	8.63313	7.2234	7.73482	0.332881	0.38874	Transcription factor GTE8 GN=GTE8 OS=Arabidopsis thaliana (Mouse-ear cress) PE=2 SV=2	Bromodomain-containing protein, putative isoform 4 [Theobroma cacao]
Pbr001424.1		909	48.3449	91.6122	81.7408	96.4675	79.3207	6.58292	Probable WRKY transcription factor 70 GN=WRKY70 OS=Arabidopsis thaliana (Mouse-ear cress) PE=2 SV=1	hypothetical protein PRUPE_ppa026125mg [Prunus persica]
Pbr002913.1		1002	30.5339	94.148	101.751	55.686	95.8579	3.94574	Probable WRKY transcription factor 70 GN=WRKY70 OS=Arabidopsis thaliana (Mouse-ear cress) PE=2 SV=1	hypothetical protein PRUPE_ppa026125mg [Prunus persica]
Pbr003660.1		1056	1.58032	70.6511	67.3138	4.41957	12.3288	3.69337	Probable WRKY transcription factor 53 GN=WRKY53 OS=Arabidopsis thaliana (Mouse-ear cress) PE=1 SV=1	hypothetical protein PRUPE_ppa008573mg [Prunus persica]
Pbr019883.1		486	6.06634	68.824	55.8119	22.7271	43.1414	2.74833	Probable WRKY transcription factor 50 GN=WRKY50 OS=Arabidopsis thaliana (Mouse-ear cress) PE=2 SV=1	PREDICTED: probable WRKY transcription factor 42-like [Fragaria vesca subsp. vesca]
Pbr040788.1		1953	0.341796	7.92348	10.1868	6.45216	1.07089	0.328279	Probable WRKY transcription factor 19 GN=WRKY19 OS=Arabidopsis thaliana (Mouse-ear cress) PE=2 SV=1	hypothetical protein PRUPE_ppa023828mg [Prunus persica]
Pbr018132.1		1119	0.0497116	19.1039	12.3558	9.82443	0.0934515	0.143237	Probable WRKY transcription factor 17 GN=WRKY17 OS=Arabidopsis thaliana (Mouse-ear cress) PE=2 SV=2	WRKY domain class transcription factor [Malus domestica]
Pbr032164.1		1344	10.0162	0.237398	0.471175	0.424419	8.36422	9.93814	NAC domain-containing protein 89 OS=Arabidopsis thaliana (Mouse-ear cress) PE=1 SV=1	PREDICTED: NAC domain-containing protein 89-like [Fragaria vesca subsp. vesca]
Pbr025360.1		825	83.542	107.128	89.0401	39.5993	48.4201	6.54081	Myb-related protein Myb4 GN=OSJNBa0073E02.6 OS=Oryza sativa subsp. japonica (Rice) PE=2 SV=2	hypothetical protein PRUPE_ppa021921mg [Prunus persica]
Pbr011262.1		777	15.5355	96.3623	112.878	32.7022	54.7086	3.23178	Myb-related protein Myb4 GN=OSJNBa0073E02.6 OS=Oryza sativa subsp. japonica (Rice) PE=2 SV=2	MYB domain class transcription factor [Malus domestica]
Pbr022708.1		939	55.2125	35.1117	31.1909	24.7408	37.6972	325.799	Ethylene-responsive transcription factor RAP2-2 GN=MLN21.1 OS=Arabidopsis thaliana (Mouse-ear cress) PE=1 SV=2	AP2 domain class transcription factor [Malus domestica]
Pbr023044.1		690	21.9284	234.75	85.8877	93.5668	24.8548	4.18128	Ethylene-responsive transcription factor 1B GN=K14B15.15 OS=Arabidopsis thaliana (Mouse-ear cress) PE=1 SV=2	AP2 domain class transcription factor [Malus domestica]
