# Supplementary material for: Comparative Analysis of Transcriptomes to Identify Genes Associated with Fruit Size in the Early Stage of Fruit Development in Pyrus pyrifolia
Source: Int J Mol Sci. 2018 Aug 9;19(8):2342. doi: 10.3390/ijms19082342 (PMC6122012; doi:10.3390/ijms19082342)
Supplement: Supplementary file 1 [file ijms-19-02342-s001.zip › Table S1.xlsx]

## Sheet: Sheet1
Table S1 The list and annotation of 797 DEGs in this study
GeneID	Length	Swissprot_annotation	nr_annotation	GH81S-10DAB_RPKM	GH81S-20DAB_RPKM	GH81S-30DAB_RPKM	GH59B-10DAB_RPKM	GH59B-20DAB_RPKM	GH59B-30DAB_RPKM	Pathway	GO Component	GO Function	GO Process
Pbr026884.1	801	Tetraspanin-8 GN=TET8 OS=Arabidopsis thaliana (Mouse-ear cress) PE=2 SV=1	hypothetical protein PRUPE_ppa010029mg [Prunus persica]	-	69.7079	110.814	46.6771	0.32638	0.133402	-	GO:0044464	GO:0031224//intrinsic component of membrane	-	-
Pbr011006.1	969	Triosephosphate isomerase, chloroplastic (Precursor) GN=TPI OS=Fragaria ananassa (Strawberry) PE=1 SV=1	hypothetical protein PRUPE_ppa007813mg [Prunus persica]	-	21.1282	26.5764	33.1795	0.431671	-	ko00562//Inositol phosphate metabolism	ko00051//Fructose and mannose metabolism	ko00710//Carbon fixation in photosynthetic organisms	ko01120//Microbial metabolism in diverse environments	ko01100//Metabolic pathways	ko01110//Biosynthesis of secondary metabolites	ko00010//Glycolysis / Gluconeogenesis	GO:0005576//extracellular region	GO:0009532//plastid stroma	GO:0009526//plastid envelope	GO:0016861//intramolecular oxidoreductase activity, interconverting aldoses and ketoses	GO:0006071//glycerol metabolic process	GO:0048364//root development	GO:0006568//tryptophan metabolic process	GO:0000003//reproduction	GO:0019682//glyceraldehyde-3-phosphate metabolic process	GO:0006090//pyruvate metabolic process	GO:0006091//generation of precursor metabolites and energy	GO:0006970//response to osmotic stress	GO:0008104//protein localization	GO:0006544//glycine metabolic process	GO:0070838//divalent metal ion transport	GO:0009683//indoleacetic acid metabolic process	GO:0000097//sulfur amino acid biosynthetic process	GO:0009657//plastid organization	GO:0006641//triglyceride metabolic process	GO:0015977//carbon fixation
Pbr021785.1	1398	--	hypothetical protein PRUPE_ppa005358mg [Prunus persica]	-	15.3674	13.2118	15.8017	0.149603	-	ko00564//Glycerophospholipid metabolism	ko00565//Ether lipid metabolism	ko01100//Metabolic pathways	ko00561//Glycerolipid metabolism	GO:0031224//intrinsic component of membrane	GO:0043231//intracellular membrane-bounded organelle	GO:0016747//transferase activity, transferring acyl groups other than amino-acyl groups	GO:0006641//triglyceride metabolic process	GO:0008610//lipid biosynthetic process
Pbr036702.1	918	Probable leucine-rich repeat receptor-like serine/threonine-protein kinase At3g14840 (Precursor) GN=LRR-RLK OS=Arabidopsis thaliana (Mouse-ear cress) PE=1 SV=1	hypothetical protein PRUPE_ppa003884mg [Prunus persica]	-	25.0246	17.1306	19.7709	0.113913	-	ko04626//Plant-pathogen interaction	GO:0005911//cell-cell junction	GO:0016020//membrane	GO:0004672//protein kinase activity	GO:0032550	GO:0006464//cellular protein modification process
Pbr038071.1	1671	DEAD-box ATP-dependent RNA helicase 7 GN=MMI9.2 OS=Arabidopsis thaliana (Mouse-ear cress) PE=1 SV=2	hypothetical protein PRUPE_ppa002304mg [Prunus persica]	-	13.1113	10.5796	9.49612	0.0625806	0.159867	ko03040//Spliceosome	ko05202//Transcriptional misregulation in cancer	GO:0031981//nuclear lumen	GO:0032550	GO:0003676//nucleic acid binding	GO:0042623//ATPase activity, coupled	GO:0019899//enzyme binding	GO:0010467//gene expression	GO:0009154//purine ribonucleotide catabolic process	GO:0009451//RNA modification
Pbr022178.1	1137	Rosmarinate synthase GN=CBHCT1 OS=Solenostemon scutellarioides (Coleus) PE=1 SV=1	hypothetical protein PRUPE_ppa015574mg [Prunus persica]	-	9.21364	7.70456	13.4544	0.091972	-	ko00941//Flavonoid biosynthesis	ko00940//Phenylpropanoid biosynthesis	ko00945//Stilbenoid, diarylheptanoid and gingerol biosynthesis	ko01110//Biosynthesis of secondary metabolites	-	GO:0016746//transferase activity, transferring acyl groups	-
Pbr026740.1	1011	--	hypothetical protein PRUPE_ppa019101mg, partial [Prunus persica]	-	5.94364	12.0576	13.6437	-	-	-	-	-	-
Pbr006493.2	1872	Protein RIK GN=RIK OS=Arabidopsis thaliana (Mouse-ear cress) PE=1 SV=2	hypothetical protein PRUPE_ppa004810mg [Prunus persica]	-	5.93698	5.38428	6.98065	0.111722	-	-	-	GO:0003676//nucleic acid binding	-
Pbr033324.1	1788	Beta-amylase GN=BMY1 OS=Trifolium repens (Creeping white clover) PE=2 SV=1	PREDICTED: beta-amylase-like [Fragaria vesca subsp. vesca]	-	5.02626	7.17198	6.81556	-	0.0597622	ko00500//Starch and sucrose metabolism	ko01100//Metabolic pathways	-	GO:0016160//amylase activity	GO:0005976//polysaccharide metabolic process
Pbr015046.1	528	Peptidyl-prolyl cis-trans isomerase CYP19-3 GN=F18O21.30 OS=Arabidopsis thaliana (Mouse-ear cress) PE=2 SV=2	hypothetical protein PRUPE_ppa012309mg [Prunus persica]	-	6.14358	12.0935	19.4461	-	-	-	GO:0043231//intracellular membrane-bounded organelle	GO:0016859//cis-trans isomerase activity	GO:0018208//peptidyl-proline modification	GO:0010038//response to metal ion
Pbr005360.1	1326	Shikimate O-hydroxycinnamoyltransferase GN=K19E20.4 OS=Arabidopsis thaliana (Mouse-ear cress) PE=2 SV=1	hydroxycinnamoyl-coenzyme A shikimate/quinate hydroxycinnamoyltransferase 1 [Pyrus x bretschneideri]	-	1.60414	6.6064	7.15664	-	-	ko00941//Flavonoid biosynthesis	ko00940//Phenylpropanoid biosynthesis	ko00945//Stilbenoid, diarylheptanoid and gingerol biosynthesis	ko01110//Biosynthesis of secondary metabolites	GO:0044444	GO:0005488	GO:0050737	GO:0009626//plant-type hypersensitive response	GO:0009813//flavonoid biosynthetic process	GO:0048878//chemical homeostasis	GO:0006605//protein targeting	GO:0009699//phenylpropanoid biosynthetic process
Pbr020592.1	1368	Protein WVD2-like 1 GN=WDL1 OS=Arabidopsis thaliana (Mouse-ear cress) PE=2 SV=1	hypothetical protein PRUPE_ppa005440mg [Prunus persica]	-	4.39256	5.94066	6.78529	0.152883	-	-	-	-	-
Pbr027004.1	534	LOB domain-containing protein 25 GN=MGF10.6 OS=Arabidopsis thaliana (Mouse-ear cress) PE=2 SV=3	hypothetical protein PRUPE_ppa018381mg [Prunus persica]	-	5.37747	28.7576	16.897	-	-	ko03060//Protein export	ko03070//Bacterial secretion system	ko00240//Pyrimidine metabolism	ko01100//Metabolic pathways	ko00250//Alanine, aspartate and glutamate metabolism	-	-	-
Pbr020295.1	879	Transcription factor MYB21 GN=MGF10.23 OS=Arabidopsis thaliana (Mouse-ear cress) PE=1 SV=1	MYB8 [Malus domestica]	-	33.697	11.8871	10.2061	0.0594836	0.668603	-	-	GO:0003676//nucleic acid binding	-
Pbr027627.1	2316	--	hypothetical protein PRUPE_ppa001422mg [Prunus persica]	-	3.90333	4.96727	3.53769	0.0451521	-	-	GO:0035267//NuA4 histone acetyltransferase complex	-	-
Pbr019009.1	1155	Autophagy-related protein 8C (Precursor) GN=OSJNBa0056O06.5 OS=Oryza sativa subsp. japonica (Rice) PE=2 SV=1	hypothetical protein PRUPE_ppa021791mg [Prunus persica]	-	8.60964	6.2138	7.00397	0.181077	-	ko04727//GABAergic synapse	ko04140//Regulation of autophagy	-	-	-
Pbr034713.1	1080	Transcription factor SAC51 GN=MSJ1.18 OS=Arabidopsis thaliana (Mouse-ear cress) PE=2 SV=1	hypothetical protein PRUPE_ppa007555mg [Prunus persica]	-	9.74915	9.91911	7.05822	-	0.0494699	-	-	GO:0005515//protein binding	-
Pbr033352.1	741	Putative zinc finger protein CONSTANS-LIKE 11 GN=COL11 OS=Arabidopsis thaliana (Mouse-ear cress) PE=3 SV=2	COL domain class transcription factor [Malus domestica]	-	10.6211	17.092	10.2173	0.141123	0.144204	ko04712//Circadian rhythm - plant	GO:0044464	GO:0046914//transition metal ion binding	-
Pbr021857.1	1305	Omega-hydroxypalmitate O-feruloyl transferase GN=MEE6.11 OS=Arabidopsis thaliana (Mouse-ear cress) PE=1 SV=1	hypothetical protein PRUPE_ppa005943mg [Prunus persica]	-	6.88655	10.7161	5.72207	-	-	ko00073//Cutin, suberine and wax biosynthesis	-	GO:0016747//transferase activity, transferring acyl groups other than amino-acyl groups	GO:0009699//phenylpropanoid biosynthetic process	GO:0009832//plant-type cell wall biogenesis
Pbr030424.1	468	--	hypothetical protein PRUPE_ppa011847mg [Prunus persica]	-	18.9756	27.2879	14.7369	-	-	-	-	-	-
Pbr006575.1	1341	Cyclin-L1-1 GN=T9J22.10 OS=Arabidopsis thaliana (Mouse-ear cress) PE=2 SV=2	hypothetical protein PRUPE_ppa005678mg [Prunus persica]	-	6.22582	6.21768	4.98841	-	-	ko05202//Transcriptional misregulation in cancer	GO:0005911//cell-cell junction	GO:0019900//kinase binding	GO:0051726//regulation of cell cycle	GO:0006970//response to osmotic stress	GO:0006351//transcription, DNA-templated
Pbr019372.1	1434	--	hypothetical protein PRUPE_ppa005090mg [Prunus persica]	-	3.85664	1.87681	4.59257	0.109385	-	-	-	-	-
Pbr042884.1	960	Protein TIC 40, chloroplastic (Precursor) GN=TIC40 OS=Pisum sativum (Garden pea) PE=1 SV=1	PREDICTED: protein TIC 40, chloroplastic-like [Fragaria vesca subsp. vesca]	-	6.53636	4.17775	6.80614	0.108929	-	-	GO:0009526//plastid envelope	GO:0016020//membrane	GO:0044434	-	GO:0006810//transport
Pbr026976.1	2025	Protein kinase PVPK-1 OS=Phaseolus vulgaris (Kidney bean) PE=2 SV=1	hypothetical protein PRUPE_ppa002420mg [Prunus persica]	-	2.80986	3.17933	3.14979	-	-	-	-	GO:0004672//protein kinase activity	GO:0032550	GO:0006796//phosphate-containing compound metabolic process	GO:0006464//cellular protein modification process
Pbr007118.1	2376	--	hypothetical protein PRUPE_ppa001600mg [Prunus persica]	-	2.64095	1.91008	2.64083	-	-	-	GO:0043231//intracellular membrane-bounded organelle	-	GO:0022613//ribonucleoprotein complex biogenesis	GO:0009117//nucleotide metabolic process
Pbr015051.1	1104	Thioredoxin O, mitochondrial (Precursor) OS=Oryza sativa subsp. japonica (Rice) PE=2 SV=2	PREDICTED: thioredoxin O1, mitochondrial-like [Glycine max]	-	3.08274	0.621405	5.63655	-	-	-	-	-	-
Pbr027000.1	1854	Ankyrin repeat-containing protein At3g12360 GN=At3g12360 OS=Arabidopsis thaliana (Mouse-ear cress) PE=2 SV=1	hypothetical protein PRUPE_ppa019896mg [Prunus persica]	-	1.89304	3.30178	3.27248	-	-	-	-	-	-
Pbr021858.1	1449	Extensin (Precursor) GN=HRGPNT3 OS=Nicotiana tabacum (Common tobacco) PE=2 SV=1	hypothetical protein PRUPE_ppa004391mg [Prunus persica]	-	3.81672	4.69809	4.18715	-	-	-	-	-	-
Pbr002124.1	2235	Probable LRR receptor-like serine/threonine-protein kinase At1g05700 (Precursor) GN=At1g05700 OS=Arabidopsis thaliana (Mouse-ear cress) PE=2 SV=1	Leucine-rich repeat protein kinase family protein, putative [Theobroma cacao]	-	3.47377	2.12503	2.69142	0.280731	0.143429	ko00903//Limonene and pinene degradation	ko05142//Chagas disease (American trypanosomiasis)	ko05133//Pertussis	ko05145//Toxoplasmosis	ko00642//Ethylbenzene degradation	ko00362//Benzoate degradation	ko04722//Neurotrophin signaling pathway	ko05162//Measles	ko00240//Pyrimidine metabolism	ko00051//Fructose and mannose metabolism	ko04620//Toll-like receptor signaling pathway	ko05164//Influenza A	ko01120//Microbial metabolism in diverse environments	ko01100//Metabolic pathways	ko05140//Leishmaniasis	ko00627//Aminobenzoate degradation	ko00350//Tyrosine metabolism	ko05152//Tuberculosis	ko04064//NF-kappa B signaling pathway	ko04210//Apoptosis	-	GO:0036094//small molecule binding	GO:0004672//protein kinase activity	GO:1901363	GO:0097159//organic cyclic compound binding	-
Pbr038074.1	252	--	PREDICTED: uncharacterized protein LOC101311625 [Fragaria vesca subsp. vesca]	-	16.8816	15.0776	23.8704	-	-	-	-	GO:0004175//endopeptidase activity	GO:0016485//protein processing
Pbr040793.1	273	--	PREDICTED: protein AATF-like [Fragaria vesca subsp. vesca]	-	12.4664	16.8173	20.7045	-	-	-	-	-	-
Pbr033354.1	2094	Dynein light chain 1, axonemal GN=LC1 OS=Chlamydomonas reinhardtii (Chlamydomonas smithii) PE=1 SV=1	hypothetical protein PRUPE_ppa002279mg [Prunus persica]	-	3.25056	2.72174	2.62501	-	-	ko05016//Huntington's disease	-	GO:0004672//protein kinase activity	GO:0006468//protein phosphorylation
Pbr021873.1	582	--	hypothetical protein PRUPE_ppa010572mg [Prunus persica]	-	6.48725	7.70719	9.44462	-	-	ko04141//Protein processing in endoplasmic reticulum	GO:0005911//cell-cell junction	GO:0044437	GO:0031224//intrinsic component of membrane	-	-
Pbr042243.1	210	--	PREDICTED: uncharacterized protein LOC100776740 [Glycine max]	-	18.9919	28.6474	24.6935	0.248981	0.254416	-	-	-	-
Pbr020602.1	927	Leucine-rich repeat extensin-like protein 5 (Precursor) GN=LRX5 OS=Arabidopsis thaliana (Mouse-ear cress) PE=2 SV=2	hypothetical protein PRUPE_ppa019475mg [Prunus persica]	-	7.74425	10.0192	5.59399	-	0.11527	-	-	-	-
Pbr031569.1	675	--	hypothetical protein PRUPE_ppa021380mg [Prunus persica]	-	7.4842	7.81801	7.06782	0.232383	-	-	-	-	-
Pbr028899.1	1587	Cyclin-dependent kinase C-2 GN=OJ1294_F06.25 OS=Oryza sativa subsp. japonica (Rice) PE=2 SV=1	hypothetical protein PRUPE_ppa026494mg [Prunus persica]	-	2.78116	2.7932	2.90813	-	-	ko05202//Transcriptional misregulation in cancer	GO:0044424	GO:0004672//protein kinase activity	GO:0097159//organic cyclic compound binding	GO:1901363	GO:0036094//small molecule binding	GO:0044238//primary metabolic process	GO:0044260	GO:0048367//shoot system development
Pbr012842.1	1968	Probable LRR receptor-like serine/threonine-protein kinase At3g47570 (Precursor) GN=At3g47570 OS=Arabidopsis thaliana (Mouse-ear cress) PE=1 SV=1	hypothetical protein PRUPE_ppa026766mg, partial [Prunus persica]	-	1.62126	1.76978	2.31878	-	-	ko04626//Plant-pathogen interaction	-	GO:0036094//small molecule binding	GO:0004672//protein kinase activity	GO:1901363	GO:0097159//organic cyclic compound binding	GO:0044237//cellular metabolic process
Pbr007108.1	1989	Proline-rich receptor-like protein kinase PERK2 GN=PERK2 OS=Arabidopsis thaliana (Mouse-ear cress) PE=2 SV=3	PREDICTED: uncharacterized protein L728-like [Fragaria vesca subsp. vesca]	-	2.03191	1.88375	2.2943	-	-	-	-	-	-
Pbr038072.1	339	--	hypothetical protein PRUPE_ppa005730mg [Prunus persica]	-	10.1962	7.62775	12.3904	-	-	-	GO:0043231//intracellular membrane-bounded organelle	GO:0004175//endopeptidase activity	GO:0016485//protein processing
Pbr009198.1	1587	Pentatricopeptide repeat-containing protein At5g11310, mitochondrial (Precursor) GN=At5g11310 OS=Arabidopsis thaliana (Mouse-ear cress) PE=2 SV=1	hypothetical protein PRUPE_ppa003040mg [Prunus persica]	-	0.770684	2.36092	2.5487	-	-	-	-	-	-
Pbr037745.1	426	--	hypothetical protein PRUPE_ppa013050mg [Prunus persica]	-	3.49521	4.45957	9.0079	-	-	-	GO:0044444	-	-
Pbr008569.1	1887	Armadillo repeat-containing kinesin-like protein 2 GN=ARK2 OS=Arabidopsis thaliana (Mouse-ear cress) PE=1 SV=2	hypothetical protein PRUPE_ppa001323mg [Prunus persica]	-	1.35268	1.62202	2.03358	-	-	-	GO:0043234//protein complex	GO:0015630//microtubule cytoskeleton	GO:0044430	GO:0097159//organic cyclic compound binding	GO:1901363	GO:0036094//small molecule binding	GO:0044699
Pbr034715.1	666	--	hypothetical protein PRUPE_ppa011180mg [Prunus persica]	-	8.78302	8.39908	5.60608	-	-	-	-	-	-
Pbr003299.1	2190	Nucleolar complex protein 2 homolog GN=At2g18220 OS=Arabidopsis thaliana (Mouse-ear cress) PE=2 SV=2	hypothetical protein PRUPE_ppa001937mg [Prunus persica]	-	2.62244	1.63857	1.68119	-	-	-	-	GO:0003824//catalytic activity	GO:0005488	-
Pbr025554.1	615	Probable glutathione S-transferase OS=Nicotiana tabacum (Common tobacco) PE=2 SV=1	hypothetical protein PRUPE_ppb024827mg [Prunus persica]	-	17.1205	8.40913	5.64938	0.0850181	-	ko00980//Metabolism of xenobiotics by cytochrome P450	ko05200//Pathways in cancer	ko00480//Glutathione metabolism	ko00982//Drug metabolism - cytochrome P450	ko05215//Prostate cancer	-	GO:0003824//catalytic activity	-
Pbr040742.1	2091	Mechanosensitive ion channel protein 10 GN=MSL10 OS=Arabidopsis thaliana (Mouse-ear cress) PE=1 SV=1	hypothetical protein PRUPE_ppa002215mg [Prunus persica]	-	0.254315	1.0095	1.66158	-	0.0511023	-	-	-	GO:0044763
Pbr004654.1	1056	--	PREDICTED: bifunctional purine biosynthesis protein PurH-like [Fragaria vesca subsp. vesca]	-	3.07179	2.64857	3.24102	0.0495134	-	ko00230//Purine metabolism	ko03440//Homologous recombination	ko01100//Metabolic pathways	ko01110//Biosynthesis of secondary metabolites	ko00670//One carbon pool by folate	GO:0009532//plastid stroma	GO:0009526//plastid envelope	GO:0016742//hydroxymethyl-, formyl- and related transferase activity	GO:0019238//cyclohydrolase activity	GO:0006163//purine nucleotide metabolic process	GO:0006950//response to stress
Pbr020350.1	888	Probable S-adenosylmethionine-dependent methyltransferase At5g38100 GN=At5g38100 OS=Arabidopsis thaliana (Mouse-ear cress) PE=2 SV=1	hypothetical protein PRUPE_ppa022297mg [Prunus persica]	-	1.1378	2.61481	3.79579	-	0.180498	ko00592//alpha-Linolenic acid metabolism	-	-	-
Pbr005277.1	330	--	hypothetical protein PRUPE_ppa000166mg [Prunus persica]	-	8.86287	15.1918	10.2141	-	-	ko03040//Spliceosome	GO:0030529//ribonucleoprotein complex	GO:0036002//pre-mRNA binding	GO:0000377
Pbr028319.1	834	Transcription factor MYB44 GN=K8K14.2 OS=Arabidopsis thaliana (Mouse-ear cress) PE=2 SV=1	PREDICTED: uncharacterized protein LOC101295335 [Fragaria vesca subsp. vesca]	-	2.74175	7.21338	3.97938	5.26623	3.26715	-	-	-	-
Pbr004093.1	1236	Enoyl-[acyl-carrier-protein] reductase [NADH], chloroplastic (Precursor) GN=T6P5.19 OS=Arabidopsis thaliana (Mouse-ear cress) PE=1 SV=1	enoyl-ACP reductase [Malus domestica]	-	0.94652	1.53704	2.68512	-	-	ko00240//Pyrimidine metabolism	ko00061//Fatty acid biosynthesis	ko01100//Metabolic pathways	GO:0009526//plastid envelope	GO:0009532//plastid stroma	GO:0046914//transition metal ion binding	GO:0016628//oxidoreductase activity, acting on the CH-CH group of donors, NAD or NADP as acceptor	GO:0004312//fatty acid synthase activity	GO:0044710
Pbr019365.1	486	--	hypothetical protein PRUPE_ppa012673mg [Prunus persica]	-	4.26731	7.38368	6.82881	-	-	-	-	-	-
Pbr036602.2	1017	Protein SGT1 homolog At5g65490 GN=At5g65490 OS=Arabidopsis thaliana (Mouse-ear cress) PE=2 SV=1	hypothetical protein PRUPE_ppa002644mg [Prunus persica]	-	4.75823	2.33503	3.21234	0.308473	0.262672	-	-	-	-
Pbr014514.1	1587	H/ACA ribonucleoprotein complex subunit 4 GN=F24I3.230 OS=Arabidopsis thaliana (Mouse-ear cress) PE=1 SV=1	hypothetical protein PRUPE_ppa004003mg [Prunus persica]	-	1.64189	1.99515	2.02589	0.065893	-	-	-	GO:0016866//intramolecular transferase activity	GO:0009451//RNA modification	GO:0006090//pyruvate metabolic process
Pbr026975.1	1335	--	hypothetical protein PRUPE_ppa007563mg [Prunus persica]	0.0416683	80.7019	43.6008	49.4091	0.391656	0.0400206	-	-	-	-
Pbr012627.1	471	Protein TPX2 GN=TPX2 OS=Arabidopsis thaliana (Mouse-ear cress) PE=1 SV=1	hypothetical protein PRUPE_ppa021812mg [Prunus persica]	0.118105	108.951	306.546	97.6572	1.11011	-	-	GO:0015630//microtubule cytoskeleton	-	-
Pbr019368.1	999	Oxygen-evolving enhancer protein 1, chloroplastic (Precursor) GN=PSBO OS=Nicotiana tabacum (Common tobacco) PE=2 SV=1	hypothetical protein PRUPE_ppa008420mg [Prunus persica]	0.111366	34.3336	41.0974	61.5112	0.157015	-	ko01100//Metabolic pathways	ko00195//Photosynthesis	GO:0031224//intrinsic component of membrane	GO:0009523//photosystem II	GO:0019867//outer membrane	GO:0009534//chloroplast thylakoid	GO:0046872//metal ion binding	GO:0042548//regulation of photosynthesis, light reaction
Pbr032819.1	1170	60S ribosomal protein L3 GN=RPL3 OS=Oryza sativa subsp. japonica (Rice) PE=2 SV=2	hypothetical protein PRUPE_ppa006941mg [Prunus persica]	0.760714	256.478	309.368	387.238	1.25129	0.639303	ko03010//Ribosome	GO:0005911//cell-cell junction	GO:0015934//large ribosomal subunit	GO:0016020//membrane	GO:0030312//external encapsulating structure	GO:0044437	GO:0031981//nuclear lumen	GO:0005198//structural molecule activity	GO:0010467//gene expression
Pbr019081.1	288	--	hypothetical protein PRUPE_ppa013788mg [Prunus persica]	0.57945	122.972	158.315	276.387	1.27084	0.556536	-	-	-	-
Pbr033336.1	891	Xyloglucan endotransglucosylase/hydrolase protein 9 (Precursor) GN=F4C21.14 OS=Arabidopsis thaliana (Mouse-ear cress) PE=2 SV=2	xyloglucan endotransglucosylase/hydrolase 5 [Malus domestica]	0.374594	180.003	326.521	178.034	1.81916	1.97879	-	GO:0005576//extracellular region	GO:0030312//external encapsulating structure	GO:0016798//hydrolase activity, acting on glycosyl bonds	GO:0016758//transferase activity, transferring hexosyl groups	GO:0044042//glucan metabolic process
Pbr032418.2	1983	Cysteine-rich receptor-like protein kinase 10 (Precursor) GN=F21P8.70 OS=Arabidopsis thaliana (Mouse-ear cress) PE=1 SV=3	hypothetical protein PRUPE_ppa002516mg [Prunus persica]	0.196364	255.186	130.106	82.3215	0.711914	0.161656	ko04626//Plant-pathogen interaction	-	GO:0004672//protein kinase activity	GO:0097159//organic cyclic compound binding	GO:1901363	GO:0036094//small molecule binding	GO:0006464//cellular protein modification process	GO:0016310//phosphorylation
Pbr013271.2	1860	Serine/threonine-protein phosphatase 2A 65 kDa regulatory subunit A beta isoform GN=K13N2.14 OS=Arabidopsis thaliana (Mouse-ear cress) PE=1 SV=2	hypothetical protein PRUPE_ppa003299m2g [Prunus persica]	0.119628	36.0233	32.3155	42.6839	0.0281108	0.0574489	ko05160//Hepatitis C	ko05142//Chagas disease (American trypanosomiasis)	ko04310//Wnt signaling pathway	ko04730//Long-term depression	ko04530//Tight junction	ko04111//Cell cycle - yeast	ko03015//mRNA surveillance pathway	ko04113//Meiosis - yeast	ko04114//Oocyte meiosis	ko04350//TGF-beta signaling pathway	ko04728//Dopaminergic synapse	GO:0043231//intracellular membrane-bounded organelle	GO:0030312//external encapsulating structure	GO:0044444	GO:0016020//membrane	GO:0019888//protein phosphatase regulator activity	GO:0016192//vesicle-mediated transport	GO:0060918//auxin transport	GO:0010118//stomatal movement	GO:0006470//protein dephosphorylation	GO:0010038//response to metal ion	GO:0019222//regulation of metabolic process	GO:0040007//growth	GO:0032989	GO:0009738//abscisic acid-activated signaling pathway	GO:0016310//phosphorylation
Pbr017314.1	1542	Cytochrome P450 714C2 GN=OsJ_35025 OS=Oryza sativa subsp. japonica (Rice) PE=2 SV=1	hypothetical protein PRUPE_ppa004341mg [Prunus persica]	0.108224	21.5881	27.0703	37.3285	0.067816	0.0692963	ko00908//Zeatin biosynthesis	ko01100//Metabolic pathways	ko01110//Biosynthesis of secondary metabolites	-	GO:0046914//transition metal ion binding	GO:0016634//oxidoreductase activity, acting on the CH-CH group of donors, oxygen as acceptor	GO:0046906//tetrapyrrole binding	GO:0044710
Pbr022142.1	1551	Cytochrome P450 84A1 GN=F23E13.110 OS=Arabidopsis thaliana (Mouse-ear cress) PE=2 SV=1	ferulate 5-hydroxylase protein [Pyrus x bretschneideri]	0.0358654	17.04	43.9933	12.1031	0.202267	0.344471	ko00940//Phenylpropanoid biosynthesis	ko01100//Metabolic pathways	ko01110//Biosynthesis of secondary metabolites	GO:0043231//intracellular membrane-bounded organelle	GO:0046906//tetrapyrrole binding	GO:0046914//transition metal ion binding	GO:0016491//oxidoreductase activity	GO:0009699//phenylpropanoid biosynthetic process	GO:0009411//response to UV
Pbr042532.1	573	Proline-rich receptor-like protein kinase PERK4 GN=PERK4 OS=Arabidopsis thaliana (Mouse-ear cress) PE=1 SV=1	hypothetical protein PRUPE_ppa012209mg [Prunus persica]	0.194161	50.5787	82.1506	60.9062	0.182499	-	-	-	-	-
Pbr008525.1	1821	--	hypothetical protein PRUPE_ppa005111mg [Prunus persica]	0.244381	70.9321	59.0022	72.0179	0.114851	0.0880188	-	-	-	-
Pbr018132.1	1119	Probable WRKY transcription factor 17 GN=WRKY17 OS=Arabidopsis thaliana (Mouse-ear cress) PE=2 SV=2	WRKY domain class transcription factor [Malus domestica]	0.0497116	19.1039	12.3558	9.82443	0.0934515	0.143237	ko04626//Plant-pathogen interaction	-	GO:0001071//nucleic acid binding transcription factor activity	GO:0003677//DNA binding	GO:0050896//response to stimulus	GO:0006351//transcription, DNA-templated
Pbr016496.1	1278	Dehydration-responsive protein RD22 (Precursor) GN=RD22 OS=Arabidopsis thaliana (Mouse-ear cress) PE=2 SV=1	PREDICTED: dehydration-responsive protein RD22-like [Fragaria vesca subsp. vesca]	0.827009	72.3593	221.699	162.873	0.572774	0.37625	-	-	-	-
Pbr009730.1	609	Proline-rich protein 4 (Precursor) GN=PRP4 OS=Arabidopsis thaliana (Mouse-ear cress) PE=2 SV=1	PREDICTED: uncharacterized protein LOC101315276 [Fragaria vesca subsp. vesca]	0.730735	39.9047	32.7548	132.749	2.14639	0.526379	-	-	-	-
Pbr017913.2	891	Momilactone A synthase OS=Oryza sativa subsp. japonica (Rice) PE=2 SV=1	hypothetical protein PRUPE_ppa020955mg [Prunus persica]	0.624324	34.795	110.281	108.776	0.352095	1.37916	ko00904//Diterpenoid biosynthesis	ko01100//Metabolic pathways	ko00906//Carotenoid biosynthesis	ko01110//Biosynthesis of secondary metabolites	-	GO:0004312//fatty acid synthase activity	GO:0044710
Pbr015411.1	1386	Benzyl alcohol O-benzoyltransferase GN=HSR201 OS=Nicotiana tabacum (Common tobacco) PE=1 SV=1	PREDICTED: benzyl alcohol O-benzoyltransferase-like [Fragaria vesca subsp. vesca]	0.0401351	3.99021	7.42458	5.53732	2.52754	0.424027	ko00073//Cutin, suberine and wax biosynthesis	-	GO:0016746//transferase activity, transferring acyl groups	-
Pbr014512.1	837	--	PREDICTED: uncharacterized protein LOC101312768 [Fragaria vesca subsp. vesca]	0.0664603	4.76498	6.1157	8.85956	-	-	-	-	-	-
Pbr001247.1	3549	TMV resistance protein N GN=N OS=Nicotiana glutinosa (Tobacco) PE=1 SV=1	hypothetical protein PRUPE_ppa020280mg [Prunus persica]	0.156741	19.8085	13.3527	19.8863	0.191524	0.120434	ko04111//Cell cycle - yeast	-	GO:0036094//small molecule binding	GO:1901363	GO:0097159//organic cyclic compound binding	-
Pbr030167.1	180	Arabinogalactan peptide 13 (Precursor) GN=AGP13 OS=Arabidopsis thaliana (Mouse-ear cress) PE=1 SV=1	PREDICTED: arabinogalactan peptide 14-like [Fragaria vesca subsp. vesca]	0.30904	22.1572	36.0606	33.4185	0.290478	-	-	-	-	-
Pbr042706.1	726	RPM1-interacting protein 4 GN=RIN4 OS=Arabidopsis thaliana (Mouse-ear cress) PE=1 SV=1	RIN4-like protein [Malus domestica]	0.153243	24.0982	20.2073	15.5712	0.144039	-	ko04626//Plant-pathogen interaction	GO:0016020//membrane	-	GO:0044763	GO:0009617//response to bacterium	GO:0045088//regulation of innate immune response	GO:0051716//cellular response to stimulus
Pbr020652.1	1389	Elongation factor Ts, mitochondrial (Precursor) GN=EFTS OS=Arabidopsis thaliana (Mouse-ear cress) PE=2 SV=1	hypothetical protein PRUPE_ppa010945mg [Prunus persica]	0.0400484	2.94791	2.88743	3.99469	-	0.115394	ko00903//Limonene and pinene degradation	ko00642//Ethylbenzene degradation	ko00362//Benzoate degradation	ko00240//Pyrimidine metabolism	ko00051//Fructose and mannose metabolism	ko01120//Microbial metabolism in diverse environments	ko01100//Metabolic pathways	ko00627//Aminobenzoate degradation	ko03010//Ribosome	ko00350//Tyrosine metabolism	GO:0043231//intracellular membrane-bounded organelle	GO:0032550	GO:0004672//protein kinase activity	GO:0046914//transition metal ion binding	GO:0008135//translation factor activity, nucleic acid binding	GO:0006412//translation	GO:0006464//cellular protein modification process
Pbr031453.1	2769	LRR receptor-like serine/threonine-protein kinase FLS2 (Precursor) GN=FLS2 OS=Arabidopsis thaliana (Mouse-ear cress) PE=1 SV=1	PREDICTED: probable leucine-rich repeat receptor-like protein kinase At1g35710-like [Fragaria vesca subsp. vesca]	0.100446	24.5433	12.5592	9.60718	1.00078	0.328012	ko04626//Plant-pathogen interaction	-	-	-
Pbr013272.1	1707	Aluminum-activated malate transporter 4 GN=ALMT4 OS=Arabidopsis thaliana (Mouse-ear cress) PE=3 SV=1	hypothetical protein PRUPE_ppa003480mg [Prunus persica]	0.0977631	13.489	7.69779	9.26548	0.275674	-	-	-	-	GO:0015743//malate transport
Pbr021615.1	3861	Translocase of chloroplast 132, chloroplastic GN=TOC132 OS=Arabidopsis thaliana (Mouse-ear cress) PE=1 SV=1	hypothetical protein PRUPE_ppa000337mg [Prunus persica]	0.17289	12.6986	10.0595	13.3099	0.148963	0.138377	-	-	GO:0016787//hydrolase activity	GO:0032550	-
Pbr024115.1	2205	--	hypothetical protein PRUPE_ppa001441mg [Prunus persica]	0.428872	35.3791	24.5789	31.0432	0.806226	0.387682	-	GO:0009536//plastid	GO:0004175//endopeptidase activity	GO:0008236//serine-type peptidase activity	GO:0016485//protein processing
Pbr003652.1	972	--	hypothetical protein PRUPE_ppa007874mg [Prunus persica]	0.686756	19.9141	42.7276	46.788	1.45239	0.659598	-	-	-	-
Pbr028140.1	1146	Biotin synthase GN=T01O24.10 OS=Arabidopsis thaliana (Mouse-ear cress) PE=2 SV=1	hypothetical protein PRUPE_ppa007144mg [Prunus persica]	0.339782	12.0182	19.893	22.8964	0.456249	0.279725	ko00780//Biotin metabolism	ko01100//Metabolic pathways	-	GO:0016783//sulfurtransferase activity	GO:0051536//iron-sulfur cluster binding	GO:0046914//transition metal ion binding	GO:0016129	GO:0006637//acyl-CoA metabolic process	GO:0010073//meristem maintenance	GO:0000226//microtubule cytoskeleton organization	GO:0003006//developmental process involved in reproduction	GO:0006768//biotin metabolic process
Pbr027599.1	1941	Probable receptor-like protein kinase At1g67000 (Precursor) GN=At1g67000 OS=Arabidopsis thaliana (Mouse-ear cress) PE=2 SV=2	PREDICTED: probable receptor-like protein kinase At5g39020-like [Fragaria vesca subsp. vesca]	0.0573181	2.49311	5.24725	3.66013	0.0538754	0.330309	ko00903//Limonene and pinene degradation	ko05142//Chagas disease (American trypanosomiasis)	ko05133//Pertussis	ko05145//Toxoplasmosis	ko04626//Plant-pathogen interaction	ko00642//Ethylbenzene degradation	ko00362//Benzoate degradation	ko04722//Neurotrophin signaling pathway	ko05162//Measles	ko00240//Pyrimidine metabolism	ko00051//Fructose and mannose metabolism	ko04620//Toll-like receptor signaling pathway	ko05164//Influenza A	ko01120//Microbial metabolism in diverse environments	ko01100//Metabolic pathways	ko05140//Leishmaniasis	ko00627//Aminobenzoate degradation	ko00350//Tyrosine metabolism	ko05152//Tuberculosis	ko04064//NF-kappa B signaling pathway	ko04210//Apoptosis	-	GO:0005488	GO:0016772//transferase activity, transferring phosphorus-containing groups	-
Pbr018314.1	1317	Shikimate O-hydroxycinnamoyltransferase GN=K19E20.4 OS=Arabidopsis thaliana (Mouse-ear cress) PE=2 SV=1	hydroxycinnamoyl-coenzyme A shikimate/quinate hydroxycinnamoyltransferase 3 [Pyrus x bretschneideri]	0.0844757	5.2087	12.3014	5.11869	0.516112	0.365108	ko00941//Flavonoid biosynthesis	ko00940//Phenylpropanoid biosynthesis	ko00945//Stilbenoid, diarylheptanoid and gingerol biosynthesis	ko01110//Biosynthesis of secondary metabolites	-	GO:0016746//transferase activity, transferring acyl groups	-
Pbr028972.1	1314	26S protease regulatory subunit 6A homolog GN=TBP1 OS=Solanum lycopersicum (Tomato) PE=2 SV=1	hypothetical protein PRUPE_ppa006192mg [Prunus persica]	0.0846685	5.7467	4.29723	5.13038	0.0795831	-	ko05169//Epstein-Barr virus infection	ko03050//Proteasome	GO:0043231//intracellular membrane-bounded organelle	GO:0043234//protein complex	GO:0044427//chromosomal part	GO:0044444	GO:0016020//membrane	GO:0032550	GO:0003690//double-stranded DNA binding	GO:0043565//sequence-specific DNA binding	GO:0016462//pyrophosphatase activity	GO:0009757//hexose mediated signaling	GO:0048229//gametophyte development	GO:0051603//proteolysis involved in cellular protein catabolic process
Pbr004085.1	780	Reticulon-like protein B1 GN=F9D16.100 OS=Arabidopsis thaliana (Mouse-ear cress) PE=1 SV=1	hypothetical protein PRUPE_ppa008259mg [Prunus persica]	0.213951	10.4309	11.1632	12.3657	0.268134	0.342484	ko00740//Riboflavin metabolism	ko01100//Metabolic pathways	ko00100//Steroid biosynthesis	GO:0031224//intrinsic component of membrane	-	-
Pbr038500.1	1371	U-box domain-containing protein 4 GN=PUB4 OS=Arabidopsis thaliana (Mouse-ear cress) PE=1 SV=3	hypothetical protein PRUPE_ppa005569mg [Prunus persica]	0.0811484	4.96476	5.46577	4.27408	0.152549	-	ko04140//Regulation of autophagy	-	GO:0003824//catalytic activity	GO:0006970//response to osmotic stress	GO:0006996//organelle organization	GO:0070838//divalent metal ion transport
Pbr007452.1	939	Probable carboxylesterase 12 GN=CXE12 OS=Arabidopsis thaliana (Mouse-ear cress) PE=2 SV=1	hypothetical protein PRUPE_ppa021861mg [Prunus persica]	0.118482	11.836	2.92239	6.12998	1.11366	0.682779	ko00943//Isoflavonoid biosynthesis	ko04075//Plant hormone signal transduction	ko01110//Biosynthesis of secondary metabolites	-	GO:0003824//catalytic activity	-
Pbr006577.1	3786	Chaperone protein dnaJ 49 OS=Arabidopsis thaliana (Mouse-ear cress) PE=2 SV=2	hypothetical protein PRUPE_ppa017544mg [Prunus persica]	0.0293858	1.17984	1.25448	1.38338	0.110483	0.0564474	ko04141//Protein processing in endoplasmic reticulum	-	GO:0042578//phosphoric ester hydrolase activity	GO:0009987//cellular process	GO:0008152//metabolic process
Pbr038075.1	4725	Protein SUPPRESSOR OF npr1-1, CONSTITUTIVE 1 OS=Arabidopsis thaliana (Mouse-ear cress) PE=1 SV=3	PREDICTED: protein SUPPRESSOR OF npr1-1, CONSTITUTIVE 1-like [Fragaria vesca subsp. vesca]	0.188367	7.40542	6.63414	8.84575	0.254514	0.180918	ko04111//Cell cycle - yeast	-	-	-
Pbr021867.1	1134	--	hypothetical protein PRUPE_ppa006994mg [Prunus persica]	0.196216	10.2228	10.0517	9.14573	0.276646	0.659598	-	GO:0043231//intracellular membrane-bounded organelle	GO:0008081//phosphoric diester hydrolase activity	GO:0019400	GO:0072502
Pbr006584.1	3249	Vegetative cell wall protein gp1 (Precursor) GN=GP1 OS=Chlamydomonas reinhardtii (Chlamydomonas smithii) PE=2 SV=1	PREDICTED: uncharacterized protein LOC101310557 [Fragaria vesca subsp. vesca]	0.0342427	0.458283	1.28315	1.59607	-	-	-	-	-	-
Pbr001104.1	2283	Beta-amyrin synthase GN=OSCBPY OS=Betula platyphylla (Asian white birch) PE=1 SV=1	putative beta amyrin synthase [Malus domestica]	0.0974634	7.05768	15.6489	4.40653	3.43535	8.144	ko00909//Sesquiterpenoid and triterpenoid biosynthesis	ko01110//Biosynthesis of secondary metabolites	-	GO:0031559//oxidosqualene cyclase activity	GO:0016104//triterpenoid biosynthetic process
Pbr017632.1	1062	Probable LRR receptor-like serine/threonine-protein kinase At1g53430 (Precursor) GN=At1g53430 OS=Arabidopsis thaliana (Mouse-ear cress) PE=1 SV=1	PREDICTED: probable LRR receptor-like serine/threonine-protein kinase At1g53430-like [Fragaria vesca subsp. vesca]	0.104759	1.50218	3.03114	4.68757	0.295402	0.352158	-	-	-	-
Pbr009373.1	1422	Glucan endo-1,3-beta-glucosidase (Precursor) GN=GLC1 OS=Triticum aestivum (Wheat) PE=2 SV=1	endo-1,3-beta-glucanase [Pyrus pyrifolia]	0.469428	18.4363	12.9888	20.7133	0.220616	0.901729	ko04075//Plant hormone signal transduction	-	GO:0004553//hydrolase activity, hydrolyzing O-glycosyl compounds	GO:0044238//primary metabolic process
Pbr033931.1	1683	Nitrate excretion transporter 1 GN=NAXT1 OS=Arabidopsis thaliana (Mouse-ear cress) PE=1 SV=1	hypothetical protein PRUPE_ppa023046mg [Prunus persica]	0.561891	7.23564	10.1592	24.2797	2.14364	0.380944	-	GO:0031224//intrinsic component of membrane	-	GO:0015833//peptide transport
Pbr021865.1	1314	Probable protein S-acyltransferase 7 GN=PAT07 OS=Arabidopsis thaliana (Mouse-ear cress) PE=1 SV=1	hypothetical protein PRUPE_ppa005757mg [Prunus persica]	0.29634	10.1984	10.8033	12.7076	0.198958	0.284621	ko04111//Cell cycle - yeast	ko01100//Metabolic pathways	ko00100//Steroid biosynthesis	GO:0031224//intrinsic component of membrane	GO:0046914//transition metal ion binding	GO:0016409//palmitoyltransferase activity	GO:0044710
Pbr027803.1	1161	Ribonuclease 3-like protein 2 GN=RTL2 OS=Arabidopsis thaliana (Mouse-ear cress) PE=1 SV=1	hypothetical protein PRUPE_ppa007954mg [Prunus persica]	0.239566	8.10712	8.49982	9.96034	0.675531	0.920369	-	GO:0043231//intracellular membrane-bounded organelle	GO:0016891//endoribonuclease activity, producing 5'-phosphomonoesters	GO:0070918//production of small RNA involved in gene silencing by RNA	GO:0035194//posttranscriptional gene silencing by RNA
Pbr021010.1	1752	Ubiquitin carboxyl-terminal hydrolase 27 GN=UBP27 OS=Arabidopsis thaliana (Mouse-ear cress) PE=2 SV=1	hypothetical protein PRUPE_ppa023910mg [Prunus persica]	0.158754	7.46666	4.84944	6.21565	0.149218	0.182971	-	-	GO:0008233//peptidase activity	GO:0006508//proteolysis
Pbr001281.1	477	Zinc finger protein 2 GN=ZFP2 OS=Arabidopsis thaliana (Mouse-ear cress) PE=2 SV=1	hypothetical protein PRUPE_ppa012762mg [Prunus persica]	0.349857	4.12486	4.97845	13.3717	0.219229	-	-	-	-	-
Pbr032415.1	1629	Cysteine-rich receptor-like protein kinase 10 (Precursor) GN=F21P8.70 OS=Arabidopsis thaliana (Mouse-ear cress) PE=1 SV=3	hypothetical protein PRUPE_ppa003904mg [Prunus persica]	0.136592	6.39824	4.17897	4.64765	0.288873	0.0655954	ko04626//Plant-pathogen interaction	-	GO:0032550	GO:0004672//protein kinase activity	GO:0006464//cellular protein modification process	GO:0016310//phosphorylation
Pbr032417.1	2175	Cysteine-rich receptor-like protein kinase 10 (Precursor) GN=F21P8.70 OS=Arabidopsis thaliana (Mouse-ear cress) PE=1 SV=3	hypothetical protein PRUPE_ppa002516mg [Prunus persica]	0.895151	62.1012	36.2486	30.3985	1.65873	1.7195	ko05142//Chagas disease (American trypanosomiasis)	ko05133//Pertussis	ko05145//Toxoplasmosis	ko04626//Plant-pathogen interaction	ko04722//Neurotrophin signaling pathway	ko05162//Measles	ko04620//Toll-like receptor signaling pathway	ko05164//Influenza A	ko05140//Leishmaniasis	ko05152//Tuberculosis	ko04064//NF-kappa B signaling pathway	ko04210//Apoptosis	-	GO:0032550	GO:0004672//protein kinase activity	GO:0006464//cellular protein modification process	GO:0016310//phosphorylation
Pbr002127.1	2577	Probable LRR receptor-like serine/threonine-protein kinase At1g51860 (Precursor) GN=At1g51860 OS=Arabidopsis thaliana (Mouse-ear cress) PE=2 SV=2	hypothetical protein PRUPE_ppa017006mg [Prunus persica]	0.129516	5.05565	3.91128	4.20565	0.304343	0.580508	ko00903//Limonene and pinene degradation	ko05142//Chagas disease (American trypanosomiasis)	ko05133//Pertussis	ko05145//Toxoplasmosis	ko00642//Ethylbenzene degradation	ko00362//Benzoate degradation	ko04722//Neurotrophin signaling pathway	ko05162//Measles	ko00240//Pyrimidine metabolism	ko00051//Fructose and mannose metabolism	ko04620//Toll-like receptor signaling pathway	ko05164//Influenza A	ko01120//Microbial metabolism in diverse environments	ko01100//Metabolic pathways	ko05140//Leishmaniasis	ko00627//Aminobenzoate degradation	ko00350//Tyrosine metabolism	ko05152//Tuberculosis	ko04064//NF-kappa B signaling pathway	ko04210//Apoptosis	-	GO:0016772//transferase activity, transferring phosphorus-containing groups	-
Pbr041686.1	840	Endonuclease OS=Nicotiana tabacum (Common tobacco) PE=2 SV=1	hypothetical protein VITISV_010115 [Vitis vinifera]	0.331114	7.2169	8.54397	10.0626	0.186736	0.254416	ko05166//HTLV-I infection	ko04115//p53 signaling pathway	ko00900//Terpenoid backbone biosynthesis	ko04110//Cell cycle	ko00908//Zeatin biosynthesis	ko05202//Transcriptional misregulation in cancer	ko01100//Metabolic pathways	ko04064//NF-kappa B signaling pathway	ko01110//Biosynthesis of secondary metabolites	ko04210//Apoptosis	-	-	-
Pbr014466.2	1317	Trihelix transcription factor GT-1 GN=GT-1 OS=Arabidopsis thaliana (Mouse-ear cress) PE=1 SV=1	hypothetical protein PRUPE_ppa005942mg [Prunus persica]	0.422378	15.7069	17.6306	12.7967	0.43671	0.243405	-	-	GO:0005488	GO:0006351//transcription, DNA-templated
Pbr038546.1	1584	Polyol transporter 5 GN=PLT5 OS=Arabidopsis thaliana (Mouse-ear cress) PE=1 SV=2	sorbitol transporter [Malus domestica]	0.526773	30.1472	7.69586	15.1247	3.26788	20.5075	-	GO:0031224//intrinsic component of membrane	GO:0016628//oxidoreductase activity, acting on the CH-CH group of donors, NAD or NADP as acceptor	GO:0022857//transmembrane transporter activity	GO:0044710	GO:0044765	GO:0044763
Pbr038846.1	1020	--	hypothetical protein PRUPE_ppa008258mg [Prunus persica]	0.654438	17.3087	16.8145	18.5564	0.973957	0.314279	ko03440//Homologous recombination	ko01120//Microbial metabolism in diverse environments	ko01110//Biosynthesis of secondary metabolites	ko00010//Glycolysis / Gluconeogenesis	GO:0005576//extracellular region	GO:0044444	GO:0005488	GO:0016857//racemase and epimerase activity, acting on carbohydrates and derivatives	GO:0005996//monosaccharide metabolic process
Pbr007110.1	1464	Protein ASPARTIC PROTEASE IN GUARD CELL 1 (Precursor) GN=ASPG1 OS=Arabidopsis thaliana (Mouse-ear cress) PE=1 SV=1	hypothetical protein PRUPE_ppa004726mg [Prunus persica]	2.88775	66.3262	116.501	80.4764	4.32146	0.802871	ko00903//Limonene and pinene degradation	ko00642//Ethylbenzene degradation	ko00362//Benzoate degradation	ko00240//Pyrimidine metabolism	ko00051//Fructose and mannose metabolism	ko01120//Microbial metabolism in diverse environments	ko01100//Metabolic pathways	ko00627//Aminobenzoate degradation	ko00350//Tyrosine metabolism	-	GO:0070011//peptidase activity, acting on L-amino acid peptides	GO:0001101//response to acid chemical
Pbr020446.1	1119	Protein SRG1 GN=SRG1 OS=Arabidopsis thaliana (Mouse-ear cress) PE=2 SV=1	hypothetical protein PRUPE_ppa024861mg [Prunus persica]	0.298269	6.27291	16.1286	7.78539	3.31753	5.29977	ko00941//Flavonoid biosynthesis	ko01100//Metabolic pathways	ko01110//Biosynthesis of secondary metabolites	-	GO:0016706//oxidoreductase activity, acting on paired donors, with incorporation or reduction of molecular oxygen, 2-oxoglutarate as one donor, and incorporation of one atom each of oxygen into both donors	GO:0044710
Pbr026985.1	15798	Nuclear-pore anchor OS=Arabidopsis thaliana (Mouse-ear cress) PE=1 SV=1	apple fruit acidity-related protein [Malus domestica]	0.200706	7.37506	15.2823	5.18628	0.390541	0.673	ko05130//Pathogenic Escherichia coli infection	-	-	-
Pbr042920.1	378	60S ribosomal protein L22-3 GN=RPL22C OS=Arabidopsis thaliana (Mouse-ear cress) PE=2 SV=1	hypothetical protein PRUPE_ppa013414mg [Prunus persica]	0.882972	16.3189	23.1748	21.2638	0.414969	0.141342	ko03010//Ribosome	GO:0005911//cell-cell junction	GO:0015934//large ribosomal subunit	GO:0016020//membrane	GO:0031981//nuclear lumen	GO:0005198//structural molecule activity	GO:0010467//gene expression
Pbr021854.1	4491	Auxin response factor 7 GN=At5g20730 OS=Arabidopsis thaliana (Mouse-ear cress) PE=1 SV=2	hypothetical protein PRUPE_ppa000150mg [Prunus persica]	0.334432	9.61476	9.28291	8.04806	0.209564	0.261724	-	-	-	-
Pbr036666.1	393	Actin-related protein 2/3 complex subunit 5A GN=T15B16.22 OS=Arabidopsis thaliana (Mouse-ear cress) PE=2 SV=2	hypothetical protein PRUPE_ppa013215mg [Prunus persica]	1.13236	19.8907	19.0676	26.9178	4.65652	3.94248	ko05100//Bacterial invasion of epithelial cells	ko04666//Fc gamma R-mediated phagocytosis	ko05131//Shigellosis	ko05130//Pathogenic Escherichia coli infection	ko04810//Regulation of actin cytoskeleton	ko05132//Salmonella infection	GO:0015629//actin cytoskeleton	GO:0016020//membrane	GO:0008092//cytoskeletal protein binding	GO:0016772//transferase activity, transferring phosphorus-containing groups	GO:0046872//metal ion binding	GO:0016049//cell growth	GO:0008064//regulation of actin polymerization or depolymerization	GO:0042743//hydrogen peroxide metabolic process	GO:0003006//developmental process involved in reproduction	GO:0070646//protein modification by small protein removal	GO:0000904//cell morphogenesis involved in differentiation
Pbr002375.1	1323	4-hydroxyphenylpyruvate dioxygenase GN=F12K11.9 OS=Arabidopsis thaliana (Mouse-ear cress) PE=1 SV=2	hypothetical protein PRUPE_ppa005851mg [Prunus persica]	1.13525	198.038	30.3148	26.8492	1.897	8.96515	ko00360//Phenylalanine metabolism	ko00130//Ubiquinone and other terpenoid-quinone biosynthesis	ko01100//Metabolic pathways	ko00350//Tyrosine metabolism	-	GO:0016702//oxidoreductase activity, acting on single donors with incorporation of molecular oxygen, incorporation of two atoms of oxygen	GO:0005515//protein binding	GO:0043169//cation binding	GO:0006520//cellular amino acid metabolic process
Pbr028325.1	609	ZF-HD homeobox protein At4g24660 GN=At4g24660 OS=Arabidopsis thaliana (Mouse-ear cress) PE=1 SV=1	hypothetical protein PRUPE_ppa011508mg [Prunus persica]	1.64415	21.8297	42.6332	36.7848	1.71711	1.93006	-	-	GO:0003676//nucleic acid binding	-
Pbr036703.1	1137	Probable leucine-rich repeat receptor-like serine/threonine-protein kinase At3g14840 (Precursor) GN=LRR-RLK OS=Arabidopsis thaliana (Mouse-ear cress) PE=1 SV=1	hypothetical protein PRUPE_ppa003884mg [Prunus persica]	0.636019	64.2616	16.4302	13.5912	5.19642	5.16888	ko05142//Chagas disease (American trypanosomiasis)	ko05133//Pertussis	ko05145//Toxoplasmosis	ko04626//Plant-pathogen interaction	ko04722//Neurotrophin signaling pathway	ko05162//Measles	ko04620//Toll-like receptor signaling pathway	ko05164//Influenza A	ko05140//Leishmaniasis	ko05152//Tuberculosis	ko04064//NF-kappa B signaling pathway	ko04210//Apoptosis	-	GO:0004713//protein tyrosine kinase activity	GO:0016628//oxidoreductase activity, acting on the CH-CH group of donors, NAD or NADP as acceptor	GO:0032550	GO:0006468//protein phosphorylation	GO:0044710
Pbr000024.1	849	--	PREDICTED: uncharacterized protein LOC101300601 isoform 1 [Fragaria vesca subsp. vesca]	1.37594	19.1037	69.927	29.0126	35.7812	35.0519	-	-	-	-
Pbr020593.1	1944	EIN3-binding F-box protein 1 GN=F13B15.15 OS=Arabidopsis thaliana (Mouse-ear cress) PE=1 SV=1	EIN3 binding F-box 1 [Malus domestica]	1.43074	39.6641	45.3879	28.2489	1.45239	1.12681	ko04075//Plant hormone signal transduction	GO:0031461//cullin-RING ubiquitin ligase complex	-	GO:0009725//response to hormone
Pbr031592.1	1071	Vegetative cell wall protein gp1 (Precursor) GN=GP1 OS=Chlamydomonas reinhardtii (Chlamydomonas smithii) PE=2 SV=1	hypothetical protein PRUPE_ppa018474mg, partial [Prunus persica]	0.675214	17.0803	11.8256	13.3151	0.292919	0.399085	-	-	GO:0005488	-
Pbr001283.1	1728	4-coumarate--CoA ligase 2 GN=4CL2 OS=Nicotiana tabacum (Common tobacco) PE=2 SV=1	4-coumarate:coenzyme A ligase 2 [Pyrus pyrifolia]	2.47876	60.286	209.468	48.8253	24.4486	14.7173	ko00940//Phenylpropanoid biosynthesis	ko00360//Phenylalanine metabolism	ko00130//Ubiquinone and other terpenoid-quinone biosynthesis	ko01100//Metabolic pathways	ko01110//Biosynthesis of secondary metabolites	-	GO:0016703	GO:0044710
Pbr040752.1	1545	--	hypothetical protein PRUPE_ppa004364mg [Prunus persica]	1.18815	31.1835	28.4523	22.7228	2.572	1.4524	ko00564//Glycerophospholipid metabolism	ko00740//Riboflavin metabolism	ko00562//Inositol phosphate metabolism	ko00565//Ether lipid metabolism	ko01120//Microbial metabolism in diverse environments	ko01100//Metabolic pathways	ko00627//Aminobenzoate degradation	-	GO:0004629//phospholipase C activity	-
Pbr040788.1	1953	Probable WRKY transcription factor 19 GN=WRKY19 OS=Arabidopsis thaliana (Mouse-ear cress) PE=2 SV=1	hypothetical protein PRUPE_ppa023828mg [Prunus persica]	0.341796	7.92348	10.1868	6.45216	1.07089	0.328279	ko00230//Purine metabolism	ko04623//Cytosolic DNA-sensing pathway	ko05016//Huntington's disease	ko05169//Epstein-Barr virus infection	ko00240//Pyrimidine metabolism	ko01100//Metabolic pathways	ko03020//RNA polymerase	-	-	GO:0050896//response to stimulus
Pbr002743.1	1869	Probable methyltransferase PMT27 GN=At3g51070 OS=Arabidopsis thaliana (Mouse-ear cress) PE=3 SV=1	hypothetical protein PRUPE_ppa003728mg [Prunus persica]	0.892893	14.3115	16.0941	16.786	0.727362	0.714653	-	-	-	-
Pbr026619.1	1791	Probable peptide/nitrate transporter At1g59740 GN=At1g59740 OS=Arabidopsis thaliana (Mouse-ear cress) PE=2 SV=1	hypothetical protein PRUPE_ppa002962mg [Prunus persica]	0.403771	0.237531	0.618762	6.94892	0.525488	0.26848	-	GO:0031224//intrinsic component of membrane	-	GO:0051707//response to other organism	GO:0015833//peptide transport
Pbr037239.1	1230	Probable LRR receptor-like serine/threonine-protein kinase At1g56130 (Precursor) GN=At1g56130 OS=Arabidopsis thaliana (Mouse-ear cress) PE=1 SV=2	PREDICTED: probable LRR receptor-like serine/threonine-protein kinase At1g56130-like [Fragaria vesca subsp. vesca]	0.723606	31.2146	11.6698	12.3106	8.75686	4.77806	ko05142//Chagas disease (American trypanosomiasis)	ko05133//Pertussis	ko05145//Toxoplasmosis	ko04626//Plant-pathogen interaction	ko04722//Neurotrophin signaling pathway	ko05162//Measles	ko04620//Toll-like receptor signaling pathway	ko05164//Influenza A	ko05140//Leishmaniasis	ko05152//Tuberculosis	ko04064//NF-kappa B signaling pathway	ko04210//Apoptosis	-	GO:0004713//protein tyrosine kinase activity	GO:0032550	GO:0006468//protein phosphorylation
Pbr013124.1	1758	Probable serine/threonine-protein kinase WNK4 GN=WNK4 OS=Arabidopsis thaliana (Mouse-ear cress) PE=1 SV=1	PREDICTED: probable serine/threonine-protein kinase WNK4-like [Fragaria vesca subsp. vesca]	1.36062	92.077	31.9691	22.9784	5.50223	22.9452	ko04712//Circadian rhythm - plant	GO:0044424	GO:0032550	GO:0004674//protein serine/threonine kinase activity	GO:0006468//protein phosphorylation	GO:0035556//intracellular signal transduction
Pbr008393.1	2103	Putative cyclic nucleotide-gated ion channel 15 GN=CNGC15 OS=Arabidopsis thaliana (Mouse-ear cress) PE=3 SV=1	hypothetical protein PRUPE_ppa002211mg [Prunus persica]	0.370319	5.43657	4.84304	5.96729	1.11882	1.06702	ko04626//Plant-pathogen interaction	GO:0031224//intrinsic component of membrane	GO:0005267//potassium channel activity	GO:0034220//ion transmembrane transport	GO:0030001//metal ion transport
Pbr000733.1	1380	Probable polyamine transporter At3g13620 GN=At3g13620 OS=Arabidopsis thaliana (Mouse-ear cress) PE=2 SV=1	hypothetical protein PRUPE_ppa005901mg [Prunus persica]	0.564334	34.3725	32.5042	8.26694	5.38016	15.6024	-	GO:0031224//intrinsic component of membrane	GO:0046943//carboxylic acid transmembrane transporter activity	GO:0006865//amino acid transport
Pbr009680.2	3297	Disease resistance protein RGA2 GN=RGA2 OS=Solanum bulbocastanum (Wild potato) PE=1 SV=1	putative CC-NBS-LRR resistance protein [Malus domestica]	0.303697	10.2903	4.0335	4.2781	0.158587	0.372712	ko00230//Purine metabolism	ko04623//Cytosolic DNA-sensing pathway	ko04626//Plant-pathogen interaction	ko05016//Huntington's disease	ko05169//Epstein-Barr virus infection	ko00240//Pyrimidine metabolism	ko01100//Metabolic pathways	ko03020//RNA polymerase	-	-	-
Pbr014458.1	2199	Transcription factor GTE8 GN=GTE8 OS=Arabidopsis thaliana (Mouse-ear cress) PE=2 SV=2	Bromodomain-containing protein, putative isoform 4 [Theobroma cacao]	0.556525	8.63313	7.2234	7.73482	0.332881	0.38874	ko05166//HTLV-I infection	ko04330//Notch signaling pathway	-	-	GO:0008152//metabolic process
Pbr012431.2	1095	Salicylate O-methyltransferase GN=SAMT OS=Clarkia breweri (Fairy fans) PE=1 SV=1	hypothetical protein PRUPE_ppa007492mg [Prunus persica]	7.92498	72.5541	88.6274	110.011	4.15424	15.5647	ko00592//alpha-Linolenic acid metabolism	-	GO:0008168//methyltransferase activity	GO:0008152//metabolic process
Pbr017626.1	2394	Probable LRR receptor-like serine/threonine-protein kinase At1g53430 (Precursor) GN=At1g53430 OS=Arabidopsis thaliana (Mouse-ear cress) PE=1 SV=1	PREDICTED: probable LRR receptor-like serine/threonine-protein kinase At1g53430-like [Fragaria vesca subsp. vesca]	1.20828	20.5467	23.7186	16.419	2.35877	9.37324	ko00903//Limonene and pinene degradation	ko04626//Plant-pathogen interaction	ko00642//Ethylbenzene degradation	ko00362//Benzoate degradation	ko00240//Pyrimidine metabolism	ko00051//Fructose and mannose metabolism	ko01120//Microbial metabolism in diverse environments	ko01100//Metabolic pathways	ko00627//Aminobenzoate degradation	ko00350//Tyrosine metabolism	-	-	-
Pbr039484.1	1131	Putative membrane protein ycf1 GN=ycf1-B OS=Cucumis sativus (Cucumber) PE=3 SV=2	hypothetical protein PRUPE_ppa004128mg [Prunus persica]	2.11492	26.7532	28.2755	28.0143	1.57182	0.944782	ko03040//Spliceosome	-	-	-
Pbr040547.1	1554	Cytochrome P450 84A1 GN=F23E13.110 OS=Arabidopsis thaliana (Mouse-ear cress) PE=2 SV=1	ferulate 5-hydroxylase protein [Pyrus x bretschneideri]	1.10968	20.1895	48.4249	14.6492	38.6594	40.6035	ko00940//Phenylpropanoid biosynthesis	ko01100//Metabolic pathways	ko01110//Biosynthesis of secondary metabolites	GO:0043231//intracellular membrane-bounded organelle	GO:0046906//tetrapyrrole binding	GO:0046914//transition metal ion binding	GO:0016491//oxidoreductase activity	GO:0009699//phenylpropanoid biosynthetic process	GO:0009411//response to UV
Pbr003356.1	1470	Probable polyamine transporter At3g13620 GN=At3g13620 OS=Arabidopsis thaliana (Mouse-ear cress) PE=2 SV=1	hypothetical protein PRUPE_ppa005901mg [Prunus persica]	0.870358	28.3612	32.8117	11.359	5.29975	20.6077	-	GO:0016020//membrane	-	-
Pbr018253.1	1566	Calcium-dependent protein kinase 4 GN=CPK4 OS=Arabidopsis thaliana (Mouse-ear cress) PE=1 SV=1	hypothetical protein PRUPE_ppa004665mg [Prunus persica]	1.24327	21.461	13.85	16.1596	1.10181	2.25173	ko05145//Toxoplasmosis	ko04626//Plant-pathogen interaction	GO:0016020//membrane	GO:0043231//intracellular membrane-bounded organelle	GO:0044444	GO:0032550	GO:0046872//metal ion binding	GO:0004674//protein serine/threonine kinase activity	GO:0009696//salicylic acid metabolic process	GO:0006984//ER-nucleus signaling pathway	GO:0010769//regulation of cell morphogenesis involved in differentiation	GO:1901016//regulation of potassium ion transmembrane transporter activity	GO:0006468//protein phosphorylation	GO:0009814//defense response, incompatible interaction	GO:0009738//abscisic acid-activated signaling pathway
Pbr032834.1	4143	Magnesium-chelatase subunit ChlH, chloroplastic (Precursor) GN=At5g13630 OS=Arabidopsis thaliana (Mouse-ear cress) PE=1 SV=1	magnesium chelatase H subunit [Prunus persica]	1.12785	5.40372	7.50241	14.6069	1.27466	0.193438	ko00860//Porphyrin and chlorophyll metabolism	ko01100//Metabolic pathways	ko01110//Biosynthesis of secondary metabolites	GO:0043231//intracellular membrane-bounded organelle	GO:0051003	GO:0006779//porphyrin-containing compound biosynthetic process
Pbr038144.1	2256	ABC transporter G family member 6 GN=MSH12.4 OS=Arabidopsis thaliana (Mouse-ear cress) PE=2 SV=1	hypothetical protein PRUPE_ppa001878mg [Prunus persica]	0.394519	4.85572	11.9999	4.98795	2.08588	6.01532	ko03040//Spliceosome	ko04976//Bile secretion	ko02010//ABC transporters	GO:0016020//membrane	GO:0032550	GO:0017111//nucleoside-triphosphatase activity	GO:0015604	GO:0051707//response to other organism	GO:0044765	GO:0009154//purine ribonucleotide catabolic process
Pbr024863.1	1113	NAC domain-containing protein 18 GN=F14G24.15 OS=Arabidopsis thaliana (Mouse-ear cress) PE=2 SV=1	NAC domain class transcription factor [Malus domestica]	3.74847	643.143	106.539	46.2653	36.3137	336.262	-	-	GO:0003676//nucleic acid binding	GO:0006351//transcription, DNA-templated
Pbr028226.1	798	Ferritin-3, chloroplastic (Precursor) OS=Glycine max (Soybean) PE=2 SV=1	iron-binding protein [Pyrus pyrifolia]	4.1825	377.371	17.5905	51.3364	46.7168	473.549	ko04978//Mineral absorption	ko00860//Porphyrin and chlorophyll metabolism	GO:0009579//thylakoid	GO:0044434	GO:0046872//metal ion binding	GO:0009987//cellular process	GO:0055076//transition metal ion homeostasis	GO:0010038//response to metal ion	GO:0000302//response to reactive oxygen species	GO:0048367//shoot system development	GO:0008152//metabolic process
Pbr017273.1	1128	--	hypothetical protein PRUPE_ppa022134mg [Prunus persica]	0.986298	6.69429	11.649	11.6769	3.75459	0.663107	-	-	-	-
Pbr009519.1	1440	Cytochrome P450 90A1 GN=MJJ3.9 OS=Arabidopsis thaliana (Mouse-ear cress) PE=2 SV=1	hypothetical protein PRUPE_ppa005060mg [Prunus persica]	4.59697	218.876	63.6191	53.4408	25.0901	110.714	ko00905//Brassinosteroid biosynthesis	ko01110//Biosynthesis of secondary metabolites	-	GO:0046914//transition metal ion binding	GO:0016491//oxidoreductase activity	GO:0046906//tetrapyrrole binding	GO:0009908//flower development	GO:0043479	GO:0005976//polysaccharide metabolic process	GO:0055088//lipid homeostasis	GO:0010208//pollen wall assembly	GO:0009826//unidimensional cell growth	GO:0016129	GO:0048588//developmental cell growth
Pbr014464.1	837	Prohibitin-3, mitochondrial GN=K1B16.2 OS=Arabidopsis thaliana (Mouse-ear cress) PE=1 SV=1	hypothetical protein PRUPE_ppa009766mg [Prunus persica]	2.92425	25.4768	34.8658	33.8274	1.12443	0.638321	-	GO:0005618//cell wall	GO:0005746//mitochondrial respiratory chain	GO:0031981//nuclear lumen	GO:0009536//plastid	GO:0044437	-	GO:0006996//organelle organization	GO:0044763	GO:0000302//response to reactive oxygen species	GO:0040007//growth	GO:0009725//response to hormone	GO:0006970//response to osmotic stress	GO:0048528//post-embryonic root development
Pbr019362.1	522	STS14 protein (Precursor) GN=STS14 OS=Solanum tuberosum (Potato) PE=2 SV=1	hypothetical protein PRUPE_ppb010244mg [Prunus persica]	8.09898	61.8363	119.899	91.6922	15.5256	27.6349	ko04626//Plant-pathogen interaction	ko04075//Plant hormone signal transduction	-	-	-
Pbr021877.1	1800	Protein AUXIN SIGNALING F-BOX 2 GN=MDJ14.12 OS=Arabidopsis thaliana (Mouse-ear cress) PE=1 SV=1	transport inhibitor response protein [Prunus persica]	1.82334	27.3272	25.3304	20.6273	2.84669	2.22614	ko04075//Plant hormone signal transduction	GO:0044437	GO:0043168//anion binding	GO:0048437//floral organ development	GO:0009617//response to bacterium	GO:0009755//hormone-mediated signaling pathway	GO:0009555//pollen development	GO:0010167//response to nitrate	GO:0048528//post-embryonic root development
Pbr004135.1	732	Uncharacterized protein At1g47420, mitochondrial (Precursor) GN=At1g47420 OS=Arabidopsis thaliana (Mouse-ear cress) PE=1 SV=1	hypothetical protein PRUPE_ppa010612mg [Prunus persica]	4.93958	47.5834	38.4252	55.2567	3.4286	3.43045	-	GO:0005746//mitochondrial respiratory chain	-	GO:0043248//proteasome assembly	GO:0019941//modification-dependent protein catabolic process	GO:0043094//cellular metabolic compound salvage	GO:0035966//response to topologically incorrect protein
Pbr004979.1	1107	Homeobox-leucine zipper protein HAT14 GN=HAT14 OS=Arabidopsis thaliana (Mouse-ear cress) PE=2 SV=3	hypothetical protein PRUPE_ppa007421mg [Prunus persica]	1.55776	48.2774	52.2472	17.3323	7.69886	44.3539	-	-	-	-
Pbr002890.1	1509	Cytochrome P450 714A1 GN=F6A4.120 OS=Arabidopsis thaliana (Mouse-ear cress) PE=2 SV=1	hypothetical protein PRUPE_ppa004268mg [Prunus persica]	1.40082	31.2227	17.8703	15.5672	7.72684	7.89551	ko00908//Zeatin biosynthesis	ko01100//Metabolic pathways	ko01110//Biosynthesis of secondary metabolites	-	GO:0046914//transition metal ion binding	GO:0016634//oxidoreductase activity, acting on the CH-CH group of donors, oxygen as acceptor	GO:0046906//tetrapyrrole binding	GO:0044710
Pbr034588.1	2568	Heat shock 70 kDa protein 15 GN=HSP70-15 OS=Arabidopsis thaliana (Mouse-ear cress) PE=2 SV=1	hypothetical protein PRUPE_ppa001317mg [Prunus persica]	3.68249	28.4937	31.5849	40.2855	3.56311	2.20534	ko04612//Antigen processing and presentation	GO:0044444	GO:0016020//membrane	GO:0016628//oxidoreductase activity, acting on the CH-CH group of donors, NAD or NADP as acceptor	GO:0032550	GO:0006950//response to stress	GO:0044710	GO:0010038//response to metal ion
Pbr017594.1	681	--	PREDICTED: uncharacterized protein LOC101300601 isoform 1 [Fragaria vesca subsp. vesca]	1.96043	28.8141	68.3474	20.6359	57.0464	39.6979	-	-	-	-
Pbr036701.1	3072	Probable leucine-rich repeat receptor-like serine/threonine-protein kinase At3g14840 (Precursor) GN=LRR-RLK OS=Arabidopsis thaliana (Mouse-ear cress) PE=1 SV=1	hypothetical protein PRUPE_ppa001122mg [Prunus persica]	0.561343	14.7657	2.21599	5.90811	1.685	1.40873	ko05142//Chagas disease (American trypanosomiasis)	ko05133//Pertussis	ko05145//Toxoplasmosis	ko04626//Plant-pathogen interaction	ko04722//Neurotrophin signaling pathway	ko05162//Measles	ko04620//Toll-like receptor signaling pathway	ko05164//Influenza A	ko05140//Leishmaniasis	ko05152//Tuberculosis	ko04064//NF-kappa B signaling pathway	ko04210//Apoptosis	-	GO:0016491//oxidoreductase activity	GO:0004672//protein kinase activity	GO:0032550	GO:0006468//protein phosphorylation
Pbr013766.1	669	--	--	3.99119	59.8542	96.7085	40.4619	9.22236	24.837	-	-	-	-
Pbr036638.1	2082	Probable receptor-like protein kinase At5g39020 (Precursor) GN=At5g39020 OS=Arabidopsis thaliana (Mouse-ear cress) PE=2 SV=1	PREDICTED: uncharacterized protein LOC101298033 [Fragaria vesca subsp. vesca]	0.961854	20.8929	14.8024	9.68881	3.21452	1.18043	ko05142//Chagas disease (American trypanosomiasis)	ko05133//Pertussis	ko05145//Toxoplasmosis	ko04626//Plant-pathogen interaction	ko04075//Plant hormone signal transduction	ko04722//Neurotrophin signaling pathway	ko05162//Measles	ko04620//Toll-like receptor signaling pathway	ko05164//Influenza A	ko05140//Leishmaniasis	ko05152//Tuberculosis	ko04064//NF-kappa B signaling pathway	ko04210//Apoptosis	-	-	-
Pbr038505.1	2532	Probable LRR receptor-like serine/threonine-protein kinase At1g53430 (Precursor) GN=At1g53430 OS=Arabidopsis thaliana (Mouse-ear cress) PE=1 SV=1	PREDICTED: probable LRR receptor-like serine/threonine-protein kinase At1g53430-like [Fragaria vesca subsp. vesca]	2.72424	35.5775	43.3094	27.0341	6.64934	19.8559	ko00903//Limonene and pinene degradation	ko04626//Plant-pathogen interaction	ko00642//Ethylbenzene degradation	ko00362//Benzoate degradation	ko00240//Pyrimidine metabolism	ko00051//Fructose and mannose metabolism	ko01120//Microbial metabolism in diverse environments	ko01100//Metabolic pathways	ko00627//Aminobenzoate degradation	ko00350//Tyrosine metabolism	-	-	-
Pbr003790.1	1074	Metacaspase-1 GN=T7I23.17 OS=Arabidopsis thaliana (Mouse-ear cress) PE=1 SV=1	hypothetical protein PRUPE_ppa006673mg [Prunus persica]	1.96819	17.1316	13.1683	17.9131	3.11575	9.99899	-	-	-	-
Pbr008178.1	2745	Nitrate reductase [NADH] OS=Cucurbita maxima (Pumpkin) PE=2 SV=1	nitrate reductase [Malus hupehensis]	2.16835	35.0834	19.8783	19.5713	3.02859	75.0709	ko00910//Nitrogen metabolism	ko00591//Linoleic acid metabolism	ko01120//Microbial metabolism in diverse environments	ko01100//Metabolic pathways	ko00920//Sulfur metabolism	GO:0043231//intracellular membrane-bounded organelle	GO:0044444	GO:0016020//membrane	GO:0046906//tetrapyrrole binding	GO:0046914//transition metal ion binding	GO:0008940//nitrate reductase activity	GO:0000166//nucleotide binding	GO:0050662//coenzyme binding	GO:0009314//response to radiation	GO:0042126//nitrate metabolic process	GO:0009608//response to symbiont	GO:0044271//cellular nitrogen compound biosynthetic process
Pbr015539.1	543	--	hypothetical protein PRUPE_ppa019819mg, partial [Prunus persica]	3.17577	74.7223	35.9585	28.3634	15.5992	226.206	-	-	-	-
Pbr033951.1	1830	Laccase-17 (Precursor) GN=LAC17 OS=Arabidopsis thaliana (Mouse-ear cress) PE=2 SV=1	hypothetical protein PRUPE_ppa017421mg [Prunus persica]	5.34994	34.725	81.0318	47.7758	42.9717	9.78043	ko01100//Metabolic pathways	ko00053//Ascorbate and aldarate metabolism	GO:0005576//extracellular region	GO:0046914//transition metal ion binding	GO:0016682//oxidoreductase activity, acting on diphenols and related substances as donors, oxygen as acceptor	GO:0009699//phenylpropanoid biosynthetic process	GO:0009808//lignin metabolic process
Pbr001743.1	1221	--	hypothetical protein VITISV_018859 [Vitis vinifera]	5.60373	48.6478	34.0573	49.7752	2.69781	4.2882	-	-	-	-
Pbr017628.1	687	Tonoplast dicarboxylate transporter GN=MNJ7.15 OS=Arabidopsis thaliana (Mouse-ear cress) PE=2 SV=2	malate transporter [Malus domestica]	21.3764	340.195	119.293	188.706	13.395	82.202	-	GO:0031224//intrinsic component of membrane	GO:0015556//C4-dicarboxylate transmembrane transporter activity	GO:0044763	GO:0015743//malate transport	GO:0030001//metal ion transport
Pbr031102.1	882	Pirin-like protein OS=Solanum lycopersicum (Tomato) PE=2 SV=1	hypothetical protein PRUPE_ppa008532mg [Prunus persica]	2.83812	38.1043	33.6853	23.9879	4.80178	6.54214	-	GO:0016020//membrane	GO:0005515//protein binding	GO:0001101//response to acid chemical	GO:0030522//intracellular receptor signaling pathway
Pbr036064.1	4212	Pleiotropic drug resistance protein 1 GN=PDR1 OS=Nicotiana tabacum (Common tobacco) PE=2 SV=1	hypothetical protein PRUPE_ppa000226mg [Prunus persica]	1.04334	2.96691	3.82131	8.79045	0.484131	0.44396	ko03040//Spliceosome	ko04976//Bile secretion	ko02010//ABC transporters	-	GO:0032550	GO:0042626//ATPase activity, coupled to transmembrane movement of substances	GO:0009154//purine ribonucleotide catabolic process	GO:0071702//organic substance transport	GO:0044765
Pbr002777.1	1299	--	PREDICTED: uncharacterized protein LOC101311597 [Fragaria vesca subsp. vesca]	1.54163	8.96521	23.8468	12.9741	8.13071	2.30326	-	GO:0043231//intracellular membrane-bounded organelle	GO:0016020//membrane	-	GO:0030243//cellulose metabolic process	GO:0009664//plant-type cell wall organization	GO:0000271//polysaccharide biosynthetic process
Pbr041697.1	1002	Probable carboxylesterase 15 GN=CXE15 OS=Arabidopsis thaliana (Mouse-ear cress) PE=2 SV=1	CXE carboxylesterase [Malus pumila]	1.94307	63.9506	5.68796	16.0951	13.3585	75.4489	ko04075//Plant hormone signal transduction	-	GO:0003824//catalytic activity	-
Pbr038922.1	903	Transcription factor MYB21 GN=MGF10.23 OS=Arabidopsis thaliana (Mouse-ear cress) PE=1 SV=1	MYB8 [Malus domestica]	7.20752	695.897	49.5574	59.092	9.61184	460.375	-	-	GO:0005488	-
Pbr040193.1	1053	Mitogen-activated protein kinase kinase kinase YODA GN=YDA OS=Arabidopsis thaliana (Mouse-ear cress) PE=1 SV=1	hypothetical protein PRUPE_ppa007987mg [Prunus persica]	5.81101	72.9735	89.2557	46.4884	5.80957	2.73987	ko04626//Plant-pathogen interaction	-	GO:0032550	GO:0004674//protein serine/threonine kinase activity	GO:0006468//protein phosphorylation	GO:0035556//intracellular signal transduction
Pbr013189.1	948	--	hypothetical protein PRUPE_ppa009020mg [Prunus persica]	2.28846	46.6703	101.591	18.2153	74.5132	122.861	ko03410//Base excision repair	ko02030//Bacterial chemotaxis	-	GO:0043733//DNA-3-methylbase glycosylase activity	GO:0006281//DNA repair
Pbr036458.1	2826	Glutamate receptor 2.7 (Precursor) GN=GLR2.7 OS=Arabidopsis thaliana (Mouse-ear cress) PE=2 SV=3	hypothetical protein PRUPE_ppa017927mg, partial [Prunus persica]	1.67315	31.9703	9.71027	13.2301	22.3132	6.08763	-	GO:0031224//intrinsic component of membrane	GO:0005231//excitatory extracellular ligand-gated ion channel activity	GO:0007215//glutamate receptor signaling pathway	GO:0006811//ion transport
Pbr023462.1	1650	Ankyrin repeat-containing protein At5g02620 GN=At5g02620 OS=Arabidopsis thaliana (Mouse-ear cress) PE=1 SV=1	hypothetical protein PRUPE_ppa004158mg [Prunus persica]	8.39465	66.3909	57.3132	64.5218	18.6329	10.0703	-	-	-	-
Pbr005663.1	966	Leucine-rich repeat extensin-like protein 1 (Precursor) GN=LRX1 OS=Arabidopsis thaliana (Mouse-ear cress) PE=1 SV=1	hypothetical protein PRUPE_ppa008693mg [Prunus persica]	2.99443	130.025	62.2224	22.3852	15.0471	122.507	-	-	-	-
Pbr027542.1	426	Auxin-repressed 12.5 kDa protein OS=Fragaria ananassa (Strawberry) PE=2 SV=1	hypothetical protein PRUPE_ppa013609mg [Prunus persica]	16.5837	265.636	116.568	120.998	59.4049	448.866	-	-	-	-
Pbr019178.1	1443	--	hypothetical protein PRUPE_ppa005105mg [Prunus persica]	2.35153	14.4091	23.9173	16.8542	5.50761	4.1098	-	-	-	-
Pbr025508.1	1926	Probable receptor-like protein kinase At5g39020 (Precursor) GN=At5g39020 OS=Arabidopsis thaliana (Mouse-ear cress) PE=2 SV=1	PREDICTED: probable receptor-like protein kinase At5g39020-like [Fragaria vesca subsp. vesca]	1.38635	25.2357	8.79527	9.71969	3.7735	8.40525	ko00903//Limonene and pinene degradation	ko05142//Chagas disease (American trypanosomiasis)	ko05133//Pertussis	ko05145//Toxoplasmosis	ko04626//Plant-pathogen interaction	ko00642//Ethylbenzene degradation	ko00362//Benzoate degradation	ko04722//Neurotrophin signaling pathway	ko05162//Measles	ko00240//Pyrimidine metabolism	ko00051//Fructose and mannose metabolism	ko04620//Toll-like receptor signaling pathway	ko05164//Influenza A	ko01120//Microbial metabolism in diverse environments	ko01100//Metabolic pathways	ko05140//Leishmaniasis	ko00627//Aminobenzoate degradation	ko00350//Tyrosine metabolism	ko05152//Tuberculosis	ko04064//NF-kappa B signaling pathway	ko04210//Apoptosis	-	GO:0005488	GO:0016772//transferase activity, transferring phosphorus-containing groups	-
Pbr027628.1	4065	ABC transporter D family member 1 GN=At4g39850 OS=Arabidopsis thaliana (Mouse-ear cress) PE=1 SV=1	hypothetical protein PRUPE_ppa000291mg [Prunus persica]	3.85901	27.5109	18.0579	26.9423	3.75585	2.47094	ko04146//Peroxisome	ko02010//ABC transporters	GO:0031224//intrinsic component of membrane	GO:0032550	GO:0042626//ATPase activity, coupled to transmembrane movement of substances	GO:0015893//drug transport	GO:0009154//purine ribonucleotide catabolic process
Pbr001571.1	915	Homeobox-leucine zipper protein ATHB-6 GN=ATHB-6 OS=Arabidopsis thaliana (Mouse-ear cress) PE=1 SV=1	HD domain class transcription factor [Malus domestica]	3.03974	9.4731	20.6472	21.0826	1.54287	1.51816	-	GO:0043231//intracellular membrane-bounded organelle	GO:0001071//nucleic acid binding transcription factor activity	GO:0046983//protein dimerization activity	GO:0044212//transcription regulatory region DNA binding	GO:0006351//transcription, DNA-templated	GO:0009648//photoperiodism	GO:0048506	GO:0006950//response to stress	GO:0009738//abscisic acid-activated signaling pathway	GO:0016049//cell growth
Pbr042315.1	1677	Laccase-4 (Precursor) GN=F16M14.1 OS=Arabidopsis thaliana (Mouse-ear cress) PE=2 SV=2	hypothetical protein PRUPE_ppa022440mg [Prunus persica]	11.3112	65.3854	94.3721	78.2946	75.8881	9.49396	ko01100//Metabolic pathways	ko00053//Ascorbate and aldarate metabolism	GO:0005576//extracellular region	GO:0046914//transition metal ion binding	GO:0016682//oxidoreductase activity, acting on diphenols and related substances as donors, oxygen as acceptor	GO:0009808//lignin metabolic process
Pbr011872.1	1626	UPF0481 protein At3g47200 GN=At3g47200 OS=Arabidopsis thaliana (Mouse-ear cress) PE=1 SV=1	hypothetical protein PRUPE_ppa024935mg [Prunus persica]	2.25793	7.22765	16.2599	15.5952	3.85875	3.87727	-	-	-	-
Pbr005014.1	1440	Anthocyanidin 3-O-glucosyltransferase 5 GN=GT5 OS=Manihot esculenta (Cassava) PE=1 SV=1	hypothetical protein PRUPE_ppa005112mg [Prunus persica]	2.78136	10.5247	48.9237	18.978	2.90478	2.56006	ko00940//Phenylpropanoid biosynthesis	-	GO:0016758//transferase activity, transferring hexosyl groups	GO:0008152//metabolic process
Pbr003848.1	1419	Ribulose bisphosphate carboxylase/oxygenase activase 1, chloroplastic (Precursor) GN=RCA1 OS=Larrea tridentata (Creosote bush) PE=1 SV=1	hypothetical protein PRUPE_ppa005137mg [Prunus persica]	13.6814	173.21	128.638	91.0683	46.6853	187.693	ko05169//Epstein-Barr virus infection	ko03050//Proteasome	GO:0030312//external encapsulating structure	GO:0009526//plastid envelope	GO:0009534//chloroplast thylakoid	GO:0005576//extracellular region	GO:0032550	GO:0008047//enzyme activator activity	GO:0009314//response to radiation	GO:0001101//response to acid chemical	GO:0019222//regulation of metabolic process	GO:0009617//response to bacterium	GO:0044093	GO:0010260//organ senescence	GO:0006950//response to stress
Pbr025140.2	1554	Abscisic acid 8&apos	-hydroxylase 4 GN=CYP707A4 OS=Arabidopsis thaliana (Mouse-ear cress) PE=2 SV=2	2.25516	12.1822	11.5799	14.8161	2.75898	6.49793	0.9498	ko00906//Carotenoid biosynthesis	-	GO:0046872//metal ion binding	GO:0016705//oxidoreductase activity, acting on paired donors, with incorporation or reduction of molecular oxygen	GO:0004497//monooxygenase activity	-
Pbr037888.1	2109	ABC transporter G family member 11 GN=At1g17840 OS=Arabidopsis thaliana (Mouse-ear cress) PE=1 SV=1	hypothetical protein PRUPE_ppa002200mg [Prunus persica]	1.81995	41.5786	20.8434	11.8269	2.57836	19.3038	ko03040//Spliceosome	ko04976//Bile secretion	ko02010//ABC transporters	-	GO:0017111//nucleoside-triphosphatase activity	GO:0032550	GO:0009154//purine ribonucleotide catabolic process	GO:0044765
Pbr028969.1	1623	--	hypothetical protein PRUPE_ppa005981mg [Prunus persica]	2.77622	21.9524	17.0378	17.8605	3.35043	2.10681	-	-	GO:0046914//transition metal ion binding	-
Pbr027244.1	1017	Glucan endo-1,3-beta-glucosidase, basic isoform (Precursor) GN=GNS1 OS=Prunus persica (Peach) PE=3 SV=1	hypothetical protein PRUPE_ppa008126mg [Prunus persica]	4.92276	29.5429	6.33052	31.1036	14.8067	1.78617	-	-	GO:0016798//hydrolase activity, acting on glycosyl bonds	GO:0044238//primary metabolic process
Pbr017629.1	1398	Tonoplast dicarboxylate transporter GN=MNJ7.15 OS=Arabidopsis thaliana (Mouse-ear cress) PE=2 SV=2	malate transporter [Malus domestica]	12.9717	127.123	48.3551	81.5308	7.14352	30.459	-	GO:0043231//intracellular membrane-bounded organelle	GO:0015556//C4-dicarboxylate transmembrane transporter activity	GO:0006814//sodium ion transport	GO:0015743//malate transport	GO:0030641//regulation of cellular pH
Pbr018249.2	4380	--	hypothetical protein PRUPE_ppa000223mg [Prunus persica]	1.34623	7.96444	6.13259	8.45328	1.92193	1.00024	-	-	-	-
Pbr041824.1	2868	Plasma membrane ATPase 4 GN=PMA4 OS=Nicotiana plumbaginifolia (Leadwort-leaved tobacco) PE=1 SV=1	hypothetical protein PRUPE_ppa000937mg [Prunus persica]	2.19173	85.0316	14.2601	13.5427	4.94056	33.7368	ko00190//Oxidative phosphorylation	GO:0005911//cell-cell junction	GO:0043231//intracellular membrane-bounded organelle	GO:0031224//intrinsic component of membrane	GO:0032550	GO:0017111//nucleoside-triphosphatase activity	GO:0046872//metal ion binding	GO:0008324//cation transmembrane transporter activity	GO:0015988//energy coupled proton transmembrane transport, against electrochemical gradient	GO:0009152//purine ribonucleotide biosynthetic process	GO:0010118//stomatal movement	GO:0001101//response to acid chemical	GO:0009154//purine ribonucleotide catabolic process	GO:0006950//response to stress
Pbr023784.2	2745	Linoleate 13S-lipoxygenase 2-1, chloroplastic (Precursor) GN=LOX2.1 OS=Solanum tuberosum (Potato) PE=1 SV=1	lipoxygenase [Malus domestica]	24.9461	243.898	192.842	154.114	8.8953	280.995	ko00592//alpha-Linolenic acid metabolism	ko00591//Linoleic acid metabolism	ko01100//Metabolic pathways	GO:0009532//plastid stroma	GO:0009526//plastid envelope	GO:0009534//chloroplast thylakoid	GO:0046914//transition metal ion binding	GO:0016702//oxidoreductase activity, acting on single donors with incorporation of molecular oxygen, incorporation of two atoms of oxygen	GO:0051707//response to other organism	GO:0006633//fatty acid biosynthetic process	GO:0055114//oxidation-reduction process	GO:0001101//response to acid chemical	GO:0006950//response to stress
Pbr033727.1	1533	Cytochrome P450 71A1 GN=CYP71A1 OS=Persea americana (Avocado) PE=1 SV=2	hypothetical protein PRUPE_ppa004436mg [Prunus persica]	5.98728	97.7517	27.1603	36.8711	26.5353	11.8495	ko00941//Flavonoid biosynthesis	ko01100//Metabolic pathways	ko01110//Biosynthesis of secondary metabolites	ko00944//Flavone and flavonol biosynthesis	-	GO:0016709//oxidoreductase activity, acting on paired donors, with incorporation or reduction of molecular oxygen, NAD(P)H as one donor, and incorporation of one atom of oxygen	GO:0046914//transition metal ion binding	GO:0046906//tetrapyrrole binding	GO:0044710
Pbr039379.1	1143	Alcohol dehydrogenase GN=ADH OS=Malus domestica (Apple) PE=2 SV=1	alcohol dehydrogenase [Pyrus communis]	31.7314	781.235	669.641	187.962	712.884	1341.62	ko00980//Metabolism of xenobiotics by cytochrome P450	ko00260//Glycine, serine and threonine metabolism	ko00071//Fatty acid metabolism	ko00910//Nitrogen metabolism	ko00051//Fructose and mannose metabolism	ko01120//Microbial metabolism in diverse environments	ko01100//Metabolic pathways	ko00626//Naphthalene degradation	ko00830//Retinol metabolism	ko00040//Pentose and glucuronate interconversions	ko00350//Tyrosine metabolism	ko00982//Drug metabolism - cytochrome P450	ko00625//Chloroalkane and chloroalkene degradation	ko01110//Biosynthesis of secondary metabolites	ko00010//Glycolysis / Gluconeogenesis	ko00561//Glycerolipid metabolism	ko00670//One carbon pool by folate	GO:0044424	GO:0046914//transition metal ion binding	GO:0016616//oxidoreductase activity, acting on the CH-OH group of donors, NAD or NADP as acceptor	GO:0044710
Pbr042842.1	903	Probable xyloglucan endotransglucosylase/hydrolase protein 8 (Precursor) GN=XTH8 OS=Arabidopsis thaliana (Mouse-ear cress) PE=2 SV=2	xyloglucan endotransglucosylase/hydrolase 3 [Malus domestica]	12.7518	63.3062	53.5898	75.2864	45.4536	6.38999	-	GO:0005576//extracellular region	GO:0030312//external encapsulating structure	GO:0016798//hydrolase activity, acting on glycosyl bonds	GO:0016758//transferase activity, transferring hexosyl groups	GO:0044042//glucan metabolic process
Pbr021855.1	780	60S ribosomal protein L7a OS=Oryza sativa subsp. japonica (Rice) PE=2 SV=1	PREDICTED: 60S ribosomal protein L7a-like [Fragaria vesca subsp. vesca]	9.69911	35.2469	51.1479	56.5101	6.83741	5.47974	ko03010//Ribosome	GO:0015934//large ribosomal subunit	GO:0044437	-	GO:0022613//ribonucleoprotein complex biogenesis
Pbr036705.1	2757	Probable leucine-rich repeat receptor-like serine/threonine-protein kinase At3g14840 (Precursor) GN=LRR-RLK OS=Arabidopsis thaliana (Mouse-ear cress) PE=1 SV=1	hypothetical protein PRUPE_ppa001122mg [Prunus persica]	1.67467	31.6903	8.38374	9.6678	9.27381	7.57712	ko05142//Chagas disease (American trypanosomiasis)	ko05133//Pertussis	ko05145//Toxoplasmosis	ko04626//Plant-pathogen interaction	ko04722//Neurotrophin signaling pathway	ko05162//Measles	ko04620//Toll-like receptor signaling pathway	ko05164//Influenza A	ko05140//Leishmaniasis	ko05152//Tuberculosis	ko04064//NF-kappa B signaling pathway	ko04210//Apoptosis	-	GO:0016491//oxidoreductase activity	GO:0004672//protein kinase activity	GO:0032550	GO:0006468//protein phosphorylation
Pbr017599.1	948	--	hypothetical protein PRUPE_ppa010456mg [Prunus persica]	5.10503	12.0041	14.9186	28.882	6.56334	3.21241	-	-	-	-
Pbr028971.1	1218	26S protease regulatory subunit 6A homolog GN=TBP1 OS=Solanum lycopersicum (Tomato) PE=2 SV=1	hypothetical protein PRUPE_ppa006192mg [Prunus persica]	5.57186	22.5719	20.7967	31.1223	5.53769	2.32484	ko05169//Epstein-Barr virus infection	ko03050//Proteasome	GO:0043231//intracellular membrane-bounded organelle	GO:0043234//protein complex	GO:0044427//chromosomal part	GO:0044444	GO:0016020//membrane	GO:0032550	GO:0003690//double-stranded DNA binding	GO:0043565//sequence-specific DNA binding	GO:0016462//pyrophosphatase activity	GO:0009757//hexose mediated signaling	GO:0048229//gametophyte development	GO:0051603//proteolysis involved in cellular protein catabolic process
Pbr008272.1	1113	Probable protein phosphatase 2C 38 GN=At3g12620 OS=Arabidopsis thaliana (Mouse-ear cress) PE=2 SV=1	hypothetical protein PRUPE_ppa020549mg [Prunus persica]	9.24622	42.3315	70.3147	51.3904	15.9724	12.7208	ko04075//Plant hormone signal transduction	-	GO:0004721//phosphoprotein phosphatase activity	GO:0043169//cation binding	GO:0006464//cellular protein modification process
Pbr016230.1	345	Auxin-repressed 12.5 kDa protein OS=Fragaria ananassa (Strawberry) PE=2 SV=1	auxin-repressed protein like-protein [Malus domestica]	171.235	1316.94	1583.15	925.146	663.048	4263.97	-	-	GO:0003824//catalytic activity	GO:0009755//hormone-mediated signaling pathway
Pbr020277.1	393	Formin-like protein 3 OS=Oryza sativa subsp. japonica (Rice) PE=2 SV=2	hypothetical protein PRUPE_ppa012489mg [Prunus persica]	17.2685	99.9948	80.7016	90.5176	47.2304	12.3712	-	-	-	-
Pbr025607.1	798	Fasciclin-like arabinogalactan protein 12 (Precursor) GN=FLA12 OS=Arabidopsis thaliana (Mouse-ear cress) PE=2 SV=2	hypothetical protein PRUPE_ppa024648mg [Prunus persica]	39.2458	133.876	354.588	205.606	232.405	158.006	-	-	-	-
Pbr034156.1	762	--	hypothetical protein PRUPE_ppa012822mg [Prunus persica]	12.4103	142.992	65.0988	62.7447	40.0723	116.951	-	-	-	-
Pbr013273.1	1140	--	PREDICTED: KRR1 small subunit processome component homolog [Fragaria vesca subsp. vesca]	6.78262	28.2679	27.1265	34.2524	8.43916	6.13947	-	GO:0005634//nucleus	-	GO:0042254//ribosome biogenesis
Pbr038607.1	933	Feruloyl CoA ortho-hydroxylase 2 GN=F6&apos	H2 OS=Arabidopsis thaliana (Mouse-ear cress) PE=1 SV=1	10.0165	403.645	14.4231	47.6322	24.2096	92.1953	0.9968	ko00941//Flavonoid biosynthesis	ko01100//Metabolic pathways	ko01110//Biosynthesis of secondary metabolites	-	GO:0046914//transition metal ion binding	GO:0016706//oxidoreductase activity, acting on paired donors, with incorporation or reduction of molecular oxygen, 2-oxoglutarate as one donor, and incorporation of one atom each of oxygen into both donors	GO:0044710
Pbr004667.1	1548	Serine hydroxymethyltransferase, mitochondrial (Precursor) OS=Solanum tuberosum (Potato) PE=2 SV=1	hypothetical protein PRUPE_ppa004306mg [Prunus persica]	8.30096	27.1726	45.4422	37.5523	10.6396	20.7083	ko00260//Glycine, serine and threonine metabolism	ko00460//Cyanoamino acid metabolism	ko00061//Fatty acid biosynthesis	ko00680//Methane metabolism	ko01120//Microbial metabolism in diverse environments	ko01100//Metabolic pathways	ko02010//ABC transporters	ko00630//Glyoxylate and dicarboxylate metabolism	ko01110//Biosynthesis of secondary metabolites	ko00670//One carbon pool by folate	GO:0005840//ribosome	GO:0009532//plastid stroma	GO:0009526//plastid envelope	GO:0031976	GO:0005576//extracellular region	GO:0016020//membrane	GO:0008187//poly-pyrimidine tract binding	GO:0043168//anion binding	GO:0016742//hydroxymethyl-, formyl- and related transferase activity	GO:0009314//response to radiation	GO:0010038//response to metal ion	GO:0009069//serine family amino acid metabolic process	GO:0006730//one-carbon metabolic process	GO:0048511//rhythmic process	GO:0043094//cellular metabolic compound salvage	GO:0006950//response to stress
Pbr010255.2	6048	Nuclear-pore anchor OS=Arabidopsis thaliana (Mouse-ear cress) PE=1 SV=1	hypothetical protein PRUPE_ppa000061mg [Prunus persica]	2.75929	12.1864	10.3222	11.918	3.29382	2.23498	ko05200//Pathways in cancer	ko03013//RNA transport	ko04011//MAPK signaling pathway - yeast	ko05216//Thyroid cancer	-	-	-
Pbr023044.1	690	Ethylene-responsive transcription factor 1B GN=K14B15.15 OS=Arabidopsis thaliana (Mouse-ear cress) PE=1 SV=2	AP2 domain class transcription factor [Malus domestica]	21.9284	234.75	85.8877	93.5668	24.8548	4.18128	ko04075//Plant hormone signal transduction	GO:0043231//intracellular membrane-bounded organelle	GO:0003676//nucleic acid binding	GO:0001071//nucleic acid binding transcription factor activity	GO:0000160//phosphorelay signal transduction system	GO:0009755//hormone-mediated signaling pathway	GO:0006950//response to stress	GO:0006351//transcription, DNA-templated
Pbr033653.1	1599	Probable galacturonosyltransferase 12 GN=K5F14.3 OS=Arabidopsis thaliana (Mouse-ear cress) PE=2 SV=1	hypothetical protein PRUPE_ppa004043mg [Prunus persica]	16.8378	149.255	338.378	68.8174	161.534	378.202	ko00500//Starch and sucrose metabolism	ko00520//Amino sugar and nucleotide sugar metabolism	ko01110//Biosynthesis of secondary metabolites	-	GO:0016740//transferase activity	GO:0045229//external encapsulating structure organization	GO:0010413//glucuronoxylan metabolic process
Pbr025181.1	981	Protein IRX15-LIKE GN=IRX15-L OS=Arabidopsis thaliana (Mouse-ear cress) PE=2 SV=1	hypothetical protein PRUPE_ppa008835mg [Prunus persica]	21.6045	103.644	274.455	86.5329	174.234	153.093	-	-	-	GO:0045491//xylan metabolic process	GO:0009832//plant-type cell wall biogenesis
Pbr025111.1	1137	Patatin-15 (Precursor) OS=Solanum tuberosum (Potato) PE=1 SV=1	hypothetical protein PRUPE_ppa007009mg [Prunus persica]	23.4349	72.1657	41.1219	92.6754	38.5363	8.69312	-	-	-	GO:0044238//primary metabolic process
Pbr035962.1	1680	Laccase-4 (Precursor) GN=F16M14.1 OS=Arabidopsis thaliana (Mouse-ear cress) PE=2 SV=2	hypothetical protein PRUPE_ppa003646mg [Prunus persica]	36.6544	115.407	265.523	144.951	341.54	116.268	ko01100//Metabolic pathways	ko00053//Ascorbate and aldarate metabolism	GO:0005576//extracellular region	GO:0046914//transition metal ion binding	GO:0016682//oxidoreductase activity, acting on diphenols and related substances as donors, oxygen as acceptor	GO:0009699//phenylpropanoid biosynthetic process	GO:0009808//lignin metabolic process	GO:0009832//plant-type cell wall biogenesis
Pbr011974.1	963	Chitinase-like protein 2 (Precursor) GN=CTL2 OS=Arabidopsis thaliana (Mouse-ear cress) PE=2 SV=1	class II chitinase [Pyrus pyrifolia]	67.2957	250.038	715.951	265.689	631.723	422.704	ko00500//Starch and sucrose metabolism	ko00520//Amino sugar and nucleotide sugar metabolism	ko01100//Metabolic pathways	ko01110//Biosynthesis of secondary metabolites	-	GO:0004553//hydrolase activity, hydrolyzing O-glycosyl compounds	GO:0044036//cell wall macromolecule metabolic process	GO:0044238//primary metabolic process	GO:0006026
Pbr018463.1	1608	Polyol transporter 5 GN=PLT5 OS=Arabidopsis thaliana (Mouse-ear cress) PE=1 SV=2	sorbitol transporter [Malus domestica]	30.3736	160.854	129.829	119.16	72.9014	20.6334	-	GO:0031224//intrinsic component of membrane	GO:0016628//oxidoreductase activity, acting on the CH-CH group of donors, NAD or NADP as acceptor	GO:0022857//transmembrane transporter activity	GO:0044710	GO:0044765	GO:0044763
Pbr018401.1	1611	Cytochrome P450 78A9 GN=CYP78A9 OS=Arabidopsis thaliana (Mouse-ear cress) PE=2 SV=1	hypothetical protein PRUPE_ppa003997mg [Prunus persica]	39.9163	84.9317	142.198	154.217	111.323	5.53841	ko00941//Flavonoid biosynthesis	ko00624//Polycyclic aromatic hydrocarbon degradation	ko00903//Limonene and pinene degradation	ko01120//Microbial metabolism in diverse environments	ko01100//Metabolic pathways	ko00627//Aminobenzoate degradation	ko00945//Stilbenoid, diarylheptanoid and gingerol biosynthesis	ko00363//Bisphenol degradation	ko01110//Biosynthesis of secondary metabolites	ko00944//Flavone and flavonol biosynthesis	-	GO:0046906//tetrapyrrole binding	GO:0046914//transition metal ion binding	GO:0016709//oxidoreductase activity, acting on paired donors, with incorporation or reduction of molecular oxygen, NAD(P)H as one donor, and incorporation of one atom of oxygen	GO:0009791//post-embryonic development	GO:0044710
Pbr030467.1	612	Abscisic stress-ripening protein 2 GN=ASR2 OS=Solanum lycopersicum (Tomato) PE=4 SV=1	abscisic acid stress ripening protein homolog [Prunus mume]	156.974	587.382	1054.31	599.313	574.122	1826.22	-	-	-	GO:0050896//response to stimulus
Pbr034039.1	744	Caffeoyl-CoA O-methyltransferase OS=Populus tremuloides (Quaking aspen) PE=2 SV=1	caffeoyl-CoA O-methyltransferase [Pyrus x bretschneideri]	62.3563	232.936	658.794	231.262	500.162	298.303	ko00941//Flavonoid biosynthesis	ko00940//Phenylpropanoid biosynthesis	ko00360//Phenylalanine metabolism	ko01100//Metabolic pathways	ko00945//Stilbenoid, diarylheptanoid and gingerol biosynthesis	ko01110//Biosynthesis of secondary metabolites	-	GO:0043169//cation binding	GO:0008171//O-methyltransferase activity	GO:0009699//phenylpropanoid biosynthetic process	GO:0010038//response to metal ion
Pbr040642.1	546	Blue copper protein (Precursor) OS=Pisum sativum (Garden pea) PE=2 SV=1	hypothetical protein PRUPE_ppa023338mg, partial [Prunus persica]	45.6429	181.543	509.932	167.726	350.968	401.195	-	-	GO:0046914//transition metal ion binding	-
Pbr018182.1	843	Ribosome-inactivating protein bryodin II (Precursor) OS=Bryonia dioica (Red bryony) PE=1 SV=1	hypothetical protein PRUPE_ppa009409mg [Prunus persica]	28.3085	258.253	117.062	103.651	160.146	392.118	-	-	-	-
Pbr020181.1	1902	COBRA-like protein 4 (Precursor) GN=COBL4 OS=Arabidopsis thaliana (Mouse-ear cress) PE=2 SV=2	hypothetical protein PRUPE_ppa005430mg [Prunus persica]	23.1926	75.8795	217.939	78.6841	197.873	144.524	-	GO:0031224//intrinsic component of membrane	GO:0044437	-	GO:0040007//growth	GO:0010087//phloem or xylem histogenesis	GO:0045491//xylan metabolic process	GO:0009832//plant-type cell wall biogenesis	GO:0030198//extracellular matrix organization
Pbr036408.1	1641	Nucleobase-ascorbate transporter 3 GN=NAT3 OS=Arabidopsis thaliana (Mouse-ear cress) PE=2 SV=2	hypothetical protein PRUPE_ppa003778mg [Prunus persica]	49.356	537.735	266.849	163.88	303.043	343.909	ko04977//Vitamin digestion and absorption	GO:0005911//cell-cell junction	GO:0016020//membrane	-	GO:0051234//establishment of localization	GO:0044763
Pbr029379.1	2067	Pyrophosphate-energized vacuolar membrane proton pump OS=Vigna radiata var. radiata (Mung bean) PE=1 SV=3	vacuolar proton-inorganic pyrophosphatase [Pyrus communis]	101.485	27.965	33.3939	31.3095	143.452	77.2591	ko00190//Oxidative phosphorylation	-	GO:0015405	GO:0016628//oxidoreductase activity, acting on the CH-CH group of donors, NAD or NADP as acceptor	GO:0016462//pyrophosphatase activity	GO:0044763	GO:0006818//hydrogen transport	GO:0044710
Pbr020913.1	1170	Chalcone synthase 2 GN=CHS2 OS=Camellia sinensis (Tea) PE=2 SV=1	chalcone synthase [Malus toringoides]	175.677	45.7233	56.2446	53.1416	116.951	20.001	ko00941//Flavonoid biosynthesis	ko01100//Metabolic pathways	ko04712//Circadian rhythm - plant	ko01110//Biosynthesis of secondary metabolites	-	GO:0016746//transferase activity, transferring acyl groups	GO:0008152//metabolic process
Pbr031911.1	1641	L-ascorbate oxidase homolog (Precursor) GN=Bp10 OS=Brassica napus (Rape) PE=2 SV=1	hypothetical protein PRUPE_ppa003872mg [Prunus persica]	60.2035	7.19399	10.0655	18.0438	39.1588	8.69295	ko01100//Metabolic pathways	ko00053//Ascorbate and aldarate metabolism	GO:0005911//cell-cell junction	GO:0005618//cell wall	GO:0046914//transition metal ion binding	GO:0016682//oxidoreductase activity, acting on diphenols and related substances as donors, oxygen as acceptor	GO:0043479	GO:0005976//polysaccharide metabolic process	GO:0065008	GO:0003006//developmental process involved in reproduction	GO:0045229//external encapsulating structure organization	GO:0006694//steroid biosynthetic process	GO:0009826//unidimensional cell growth	GO:0048588//developmental cell growth	GO:0010073//meristem maintenance
Pbr016878.2	762	--	hypothetical protein PRUPE_ppa009537mg [Prunus persica]	123.592	38.8012	32.5494	35.4555	44.9441	264.543	ko00430//Taurine and hypotaurine metabolism	ko01100//Metabolic pathways	-	GO:0016702//oxidoreductase activity, acting on single donors with incorporation of molecular oxygen, incorporation of two atoms of oxygen	GO:0055114//oxidation-reduction process
Pbr040921.1	735	Vegetative cell wall protein gp1 (Precursor) GN=GP1 OS=Chlamydomonas reinhardtii (Chlamydomonas smithii) PE=2 SV=1	hypothetical protein PRUPE_ppb008932mg [Prunus persica]	226.823	5.86034	39.6325	62.7214	99.2369	16.21	-	-	-	-
Pbr000223.1	1611	(3S,6E)-nerolidol synthase 1 OS=Fragaria ananassa (Strawberry) PE=1 SV=1	(E)-nerolidol synthase [Malus domestica]	129.279	44.2648	11.1702	34.2168	25.7698	35.4856	ko01110//Biosynthesis of secondary metabolites	ko00902//Monoterpenoid biosynthesis	-	GO:0046872//metal ion binding	GO:0016838	-
Pbr000689.1	1053	Peroxidase 15 (Precursor) GN=pod OS=Ipomoea batatas (Sweet potato) PE=1 SV=1	peroxidase 3 [Pyrus pyrifolia]	150.135	18.1802	26.7617	39.397	30.9347	8.42256	ko00940//Phenylpropanoid biosynthesis	ko00360//Phenylalanine metabolism	ko01100//Metabolic pathways	ko01110//Biosynthesis of secondary metabolites	-	GO:0003824//catalytic activity	GO:0016209//antioxidant activity	GO:0043169//cation binding	GO:0046906//tetrapyrrole binding	GO:0044710	GO:0006950//response to stress
Pbr012299.1	2340	Extensin (Precursor) GN=HRGPNT3 OS=Nicotiana tabacum (Common tobacco) PE=2 SV=1	hypothetical protein PRUPE_ppa001735mg [Prunus persica]	22.4173	5.04502	5.1644	5.85045	17.9873	15.7771	-	-	-	-
Pbr000812.1	1218	12-oxophytodienoate reductase 2 GN=OPR2 OS=Arabidopsis thaliana (Mouse-ear cress) PE=2 SV=2	hypothetical protein PRUPE_ppa007490mg [Prunus persica]	53.1153	10.8712	8.75194	13.7517	46.405	20.6604	ko00592//alpha-Linolenic acid metabolism	ko01100//Metabolic pathways	-	GO:0003824//catalytic activity	GO:0032553//ribonucleotide binding	GO:0044710
Pbr029588.1	1962	Alpha-N-arabinofuranosidase (Precursor) GN=Xyl2 OS=Medicago sativa subsp. varia (Alfalfa) PE=2 SV=1	hypothetical protein PRUPE_ppa025914mg [Prunus persica]	33.4841	1.84304	5.1104	8.53699	17.3488	3.37666	ko00500//Starch and sucrose metabolism	ko02030//Bacterial chemotaxis	ko00940//Phenylpropanoid biosynthesis	ko00460//Cyanoamino acid metabolism	ko01100//Metabolic pathways	ko02020//Two-component system	ko01110//Biosynthesis of secondary metabolites	GO:0005911//cell-cell junction	GO:0005618//cell wall	GO:0015926//glucosidase activity	GO:0044238//primary metabolic process
Pbr031838.1	1986	Cysteine-rich receptor-like protein kinase 10 (Precursor) GN=F21P8.70 OS=Arabidopsis thaliana (Mouse-ear cress) PE=1 SV=3	hypothetical protein PRUPE_ppa002516mg [Prunus persica]	31.6229	13.4951	7.2541	7.78105	36.8056	23.0819	ko04626//Plant-pathogen interaction	-	GO:0032550	GO:0004672//protein kinase activity	GO:0006464//cellular protein modification process	GO:0016310//phosphorylation
Pbr005501.1	1947	Fructose-bisphosphate aldolase, cytoplasmic isozyme GN=ALDC OS=Cicer arietinum (Chickpea) PE=1 SV=1	hypothetical protein PRUPE_ppa007714mg [Prunus persica]	116.654	75.6826	50.278	27.9124	69.1509	2611.25	ko00400//Phenylalanine, tyrosine and tryptophan biosynthesis	ko00051//Fructose and mannose metabolism	ko00710//Carbon fixation in photosynthetic organisms	ko00270//Cysteine and methionine metabolism	ko01120//Microbial metabolism in diverse environments	ko01100//Metabolic pathways	ko00920//Sulfur metabolism	ko00030//Pentose phosphate pathway	ko01110//Biosynthesis of secondary metabolites	ko00010//Glycolysis / Gluconeogenesis	GO:0005911//cell-cell junction	GO:0043231//intracellular membrane-bounded organelle	GO:0044444	GO:0016020//membrane	GO:0046914//transition metal ion binding	GO:0016832//aldehyde-lyase activity	GO:0006970//response to osmotic stress	GO:0010038//response to metal ion	GO:0006091//generation of precursor metabolites and energy
Pbr001251.1	1188	Acyl-[acyl-carrier-protein] desaturase 6, chloroplastic (Precursor) GN=S-ACP-DES6 OS=Arabidopsis thaliana (Mouse-ear cress) PE=2 SV=2	PREDICTED: acyl-[acyl-carrier-protein] desaturase 6, chloroplastic-like [Fragaria vesca subsp. vesca]	52.49	10.7876	15.1474	12.3093	12.7194	255.669	ko00061//Fatty acid biosynthesis	ko01040//Biosynthesis of unsaturated fatty acids	GO:0009536//plastid	GO:0043169//cation binding	GO:0016717//oxidoreductase activity, acting on paired donors, with oxidation of a pair of donors resulting in the reduction of molecular oxygen to two molecules of water	GO:0006631//fatty acid metabolic process
Pbr012033.1	1173	Chalcone synthase 2 GN=CHS2 OS=Camellia sinensis (Tea) PE=2 SV=1	chalcone synthase [Malus toringoides]	34.3343	7.29883	15.656	8.0459	16.3143	4.05374	ko00941//Flavonoid biosynthesis	ko01100//Metabolic pathways	ko04712//Circadian rhythm - plant	ko01110//Biosynthesis of secondary metabolites	-	GO:0016746//transferase activity, transferring acyl groups	GO:0008152//metabolic process
Pbr009442.1	642	Glycine-rich protein A3 OS=Daucus carota (Carrot) PE=2 SV=1	hypothetical protein PRUPE_ppa012066mg [Prunus persica]	382.286	227.287	287.696	89.5773	337.091	244.085	-	-	-	-
Pbr004068.1	1350	--	hypothetical protein PRUPE_ppa006244mg [Prunus persica]	57.9759	12.9989	20.5223	13.5595	79.2812	59.4034	-	-	-	-
Pbr037679.1	1371	Transcription factor MYC2 GN=At1g32640 OS=Arabidopsis thaliana (Mouse-ear cress) PE=1 SV=2	BHLH domain class transcription factor [Malus domestica]	88.1272	39.5629	66.7439	20.2357	163.876	88.695	ko04626//Plant-pathogen interaction	ko04075//Plant hormone signal transduction	-	-	-
Pbr019564.1	1116	E3 ubiquitin-protein ligase ATL31 (Precursor) GN=F21A20.130 OS=Arabidopsis thaliana (Mouse-ear cress) PE=1 SV=2	hypothetical protein PRUPE_ppa025826mg, partial [Prunus persica]	34.2436	7.43337	7.80225	7.75986	10.073	606.612	ko01100//Metabolic pathways	ko00563//Glycosylphosphatidylinositol(GPI)-anchor biosynthesis	-	-	-
Pbr004737.1	1077	ATP sulfurylase 1, chloroplastic (Precursor) GN=APS1 OS=Arabidopsis thaliana (Mouse-ear cress) PE=1 SV=1	hypothetical protein PRUPE_ppa005353mg [Prunus persica]	76.184	8.1963	32.2411	17.2373	31.6047	15.9241	ko00230//Purine metabolism	ko00450//Selenocompound metabolism	ko01120//Microbial metabolism in diverse environments	ko01100//Metabolic pathways	ko00920//Sulfur metabolism	GO:0016020//membrane	GO:0009532//plastid stroma	GO:0004779//sulfate adenylyltransferase activity	GO:0006568//tryptophan metabolic process	GO:0009617//response to bacterium	GO:0006091//generation of precursor metabolites and energy	GO:0006996//organelle organization	GO:0006970//response to osmotic stress	GO:0019758	GO:0051259//protein oligomerization	GO:0010038//response to metal ion	GO:0006006//glucose metabolic process	GO:0009683//indoleacetic acid metabolic process	GO:0009267//cellular response to starvation	GO:0042044//fluid transport
Pbr039611.1	1584	Endoplasmic oxidoreductin-1 (Precursor) GN=T9N14.18 OS=Arabidopsis thaliana (Mouse-ear cress) PE=1 SV=1	PREDICTED: endoplasmic oxidoreductin-1-like [Fragaria vesca subsp. vesca]	90.4294	24.3393	16.7576	20.1009	23.6014	1292.61	-	GO:0043231//intracellular membrane-bounded organelle	GO:0016667//oxidoreductase activity, acting on a sulfur group of donors	GO:0016864	GO:0044267//cellular protein metabolic process	GO:0044710
Pbr039859.1	786	14-3-3 protein 6 GN=TFT6 OS=Solanum lycopersicum (Tomato) PE=2 SV=2	hypothetical protein PRUPE_ppa010141mg [Prunus persica]	53.7871	14.0723	12.8908	11.9415	47.6296	33.1033	ko04722//Neurotrophin signaling pathway	ko05169//Epstein-Barr virus infection	ko05130//Pathogenic Escherichia coli infection	ko04110//Cell cycle	ko04114//Oocyte meiosis	-	GO:0005515//protein binding	-
Pbr039851.1	612	Cold-regulated 413 plasma membrane protein 2 GN=COR413PM2 OS=Arabidopsis thaliana (Mouse-ear cress) PE=2 SV=1	hypothetical protein PRUPE_ppa011663mg [Prunus persica]	71.6246	21.2014	19.1426	15.6755	96.7122	101.704	-	GO:0043231//intracellular membrane-bounded organelle	-	GO:0009414//response to water deprivation	GO:0009409//response to cold
Pbr038856.1	1134	WUSCHEL-related homeobox 1 GN=WOX1 OS=Arabidopsis thaliana (Mouse-ear cress) PE=2 SV=2	hypothetical protein PRUPE_ppa017419mg [Prunus persica]	26.4892	0.187574	0.0930716	5.44171	0.322754	0.0942283	-	-	-	-
Pbr036209.1	2241	--	hypothetical protein PRUPE_ppa002007mg [Prunus persica]	11.9644	1.5424	1.13032	2.36026	18.8519	7.34299	-	-	-	-
Pbr025901.1	3564	Kinesin-like protein KIN12A OS=Arabidopsis thaliana (Mouse-ear cress) PE=1 SV=1	hypothetical protein PRUPE_ppa000411mg [Prunus persica]	15.7173	0.566985	1.71759	2.9973	6.61645	1.04936	-	GO:0043234//protein complex	GO:0044430	GO:0015630//microtubule cytoskeleton	GO:0036094//small molecule binding	GO:1901363	GO:0097159//organic cyclic compound binding	-
Pbr016865.1	2010	Dynamin-related protein 4C GN=DRP4C OS=Arabidopsis thaliana (Mouse-ear cress) PE=2 SV=1	hypothetical protein PRUPE_ppa002498mg [Prunus persica]	43.2841	3.17476	5.93352	8.15253	39.1495	24.6936	ko05100//Bacterial invasion of epithelial cells	ko04961//Endocrine and other factor-regulated calcium reabsorption	ko04721//Synaptic vesicle cycle	ko04666//Fc gamma R-mediated phagocytosis	ko04144//Endocytosis	-	GO:0017111//nucleoside-triphosphatase activity	GO:0032550	GO:0009154//purine ribonucleotide catabolic process
Pbr020376.1	294	--	hypothetical protein PRUPE_ppa013870mg [Prunus persica]	107.849	23.8755	29.9757	20.2839	59.5777	369.994	-	GO:0016020//membrane	-	GO:0009725//response to hormone
Pbr027123.1	888	Bidirectional sugar transporter SWEET14 OS=Oryza sativa subsp. japonica (Rice) PE=2 SV=1	hypothetical protein PRUPE_ppa009422mg [Prunus persica]	62.518	2.09595	3.86279	11.7377	24.7299	1.56432	-	GO:0031224//intrinsic component of membrane	GO:0015154	GO:0015766
Pbr024680.1	3456	TMV resistance protein N GN=N OS=Nicotiana glutinosa (Tobacco) PE=1 SV=1	PREDICTED: uncharacterized protein LOC101307637 [Fragaria vesca subsp. vesca]	14.9208	5.17	5.42069	2.79088	22.8298	7.38956	ko04111//Cell cycle - yeast	-	-	-
Pbr032169.1	822	Momilactone A synthase OS=Oryza sativa subsp. japonica (Rice) PE=2 SV=1	hypothetical protein PRUPE_ppa020955mg [Prunus persica]	50.6871	6.8574	5.20012	9.08431	6.42445	6.3047	ko00904//Diterpenoid biosynthesis	ko01100//Metabolic pathways	ko00906//Carotenoid biosynthesis	ko01110//Biosynthesis of secondary metabolites	-	GO:0004312//fatty acid synthase activity	GO:0044710
Pbr021620.1	849	--	hypothetical protein PRUPE_ppa004262mg [Prunus persica]	74.4972	5.69979	19.1445	13.2542	26.6665	55.2524	-	-	GO:0016879//ligase activity, forming carbon-nitrogen bonds	-
Pbr005038.1	267	--	hypothetical protein PRUPE_ppa014055mg [Prunus persica]	294.803	74.4879	93.6844	51.2736	67.7565	1402.32	-	-	-	-
Pbr042486.1	1791	CDPK-related kinase 5 GN=T20E23.130 OS=Arabidopsis thaliana (Mouse-ear cress) PE=1 SV=1	hypothetical protein PRUPE_ppa003176mg [Prunus persica]	12.3305	1.42518	1.0902	2.14258	9.25444	4.92213	ko00903//Limonene and pinene degradation	ko00642//Ethylbenzene degradation	ko00362//Benzoate degradation	ko00240//Pyrimidine metabolism	ko00051//Fructose and mannose metabolism	ko01120//Microbial metabolism in diverse environments	ko01100//Metabolic pathways	ko00627//Aminobenzoate degradation	ko00350//Tyrosine metabolism	-	GO:0046872//metal ion binding	GO:0004674//protein serine/threonine kinase activity	GO:0032550	GO:0006796//phosphate-containing compound metabolic process	GO:0006464//cellular protein modification process
Pbr035136.1	777	Proline-rich receptor-like protein kinase PERK2 GN=PERK2 OS=Arabidopsis thaliana (Mouse-ear cress) PE=2 SV=3	hypothetical protein PRUPE_ppa011223mg [Prunus persica]	75.5299	15.5357	12.7005	12.7472	14.1987	158.632	-	-	-	GO:0009628//response to abiotic stimulus
Pbr028450.1	2637	Methyl-CpG-binding domain-containing protein 8 GN=MBD8 OS=Arabidopsis thaliana (Mouse-ear cress) PE=2 SV=1	hypothetical protein PRUPE_ppa001455mg [Prunus persica]	8.35358	0.887295	1.1607	1.39621	5.73026	14.304	-	-	GO:0005488	-
Pbr041928.1	1974	--	hypothetical protein PRUPE_ppa002666mg [Prunus persica]	24.4038	5.54939	6.60313	4.0718	25.6928	38.812	-	GO:0043231//intracellular membrane-bounded organelle	GO:0003676//nucleic acid binding	GO:0009908//flower development	GO:0016246//RNA interference	GO:0030243//cellulose metabolic process	GO:0006351//transcription, DNA-templated	GO:0008283//cell proliferation	GO:0009648//photoperiodism	GO:0006996//organelle organization	GO:0016192//vesicle-mediated transport	GO:0009606//tropism	GO:0000377	GO:0006464//cellular protein modification process	GO:0035195//gene silencing by miRNA
Pbr026932.2	609	Proline-rich protein 4 (Precursor) GN=PRP4 OS=Arabidopsis thaliana (Mouse-ear cress) PE=2 SV=1	PREDICTED: uncharacterized protein LOC101315276 [Fragaria vesca subsp. vesca]	106.87	5.67573	5.54578	17.7963	207.427	23.0729	-	-	-	-
Pbr018958.1	795	Tropinone reductase homolog At1g07440 GN=At1g07440 OS=Arabidopsis thaliana (Mouse-ear cress) PE=1 SV=1	hypothetical protein PRUPE_ppa010064mg [Prunus persica]	58.0762	3.54515	2.72155	9.32761	47.2219	5.77957	ko01100//Metabolic pathways	ko00960//Tropane, piperidine and pyridine alkaloid biosynthesis	ko01110//Biosynthesis of secondary metabolites	-	GO:0003824//catalytic activity	GO:0044710
Pbr021220.1	1140	Alcohol dehydrogenase 1 OS=Pisum sativum (Garden pea) PE=1 SV=1	alcohol dehydrogenase [Prunus dulcis x Prunus persica]	447.994	24.2563	42.3099	71.4161	309.772	5078.04	ko00980//Metabolism of xenobiotics by cytochrome P450	ko00260//Glycine, serine and threonine metabolism	ko00071//Fatty acid metabolism	ko00910//Nitrogen metabolism	ko00051//Fructose and mannose metabolism	ko01120//Microbial metabolism in diverse environments	ko01100//Metabolic pathways	ko00626//Naphthalene degradation	ko00830//Retinol metabolism	ko00040//Pentose and glucuronate interconversions	ko00350//Tyrosine metabolism	ko00982//Drug metabolism - cytochrome P450	ko00625//Chloroalkane and chloroalkene degradation	ko01110//Biosynthesis of secondary metabolites	ko00010//Glycolysis / Gluconeogenesis	ko00561//Glycerolipid metabolism	ko00670//One carbon pool by folate	-	GO:0046914//transition metal ion binding	GO:0016616//oxidoreductase activity, acting on the CH-OH group of donors, NAD or NADP as acceptor	GO:0044710
Pbr001160.1	2379	Dynamin-like protein ARC5 GN=MMB12.21 OS=Arabidopsis thaliana (Mouse-ear cress) PE=1 SV=2	hypothetical protein PRUPE_ppa001657mg [Prunus persica]	12.2291	0.759994	1.33094	1.87459	8.74732	9.79166	ko05100//Bacterial invasion of epithelial cells	ko04961//Endocrine and other factor-regulated calcium reabsorption	ko04721//Synaptic vesicle cycle	ko04666//Fc gamma R-mediated phagocytosis	ko04144//Endocytosis	GO:0009527//plastid outer membrane	GO:0042579//microbody	GO:0032550	GO:0005515//protein binding	GO:0017111//nucleoside-triphosphatase activity	GO:0048511//rhythmic process	GO:0007031//peroxisome organization	GO:0009658//chloroplast organization	GO:0009154//purine ribonucleotide catabolic process
Pbr012477.1	1299	Kelch repeat-containing protein At3g27220 GN=At3g27220 OS=Arabidopsis thaliana (Mouse-ear cress) PE=1 SV=1	hypothetical protein PRUPE_ppa006056mg [Prunus persica]	81.7065	13.1408	6.86559	12.4152	10.747	256.978	-	GO:0043231//intracellular membrane-bounded organelle	-	-
Pbr021222.2	1179	Alcohol dehydrogenase GN=ADH OS=Malus domestica (Apple) PE=2 SV=1	alcohol dehydrogenase, partial [Pyrus sinkiangensis]	85.2102	8.93052	15.4421	12.7552	99.0287	715.583	ko00980//Metabolism of xenobiotics by cytochrome P450	ko00260//Glycine, serine and threonine metabolism	ko00071//Fatty acid metabolism	ko00910//Nitrogen metabolism	ko00051//Fructose and mannose metabolism	ko01120//Microbial metabolism in diverse environments	ko01100//Metabolic pathways	ko00626//Naphthalene degradation	ko00830//Retinol metabolism	ko00040//Pentose and glucuronate interconversions	ko00350//Tyrosine metabolism	ko00982//Drug metabolism - cytochrome P450	ko00625//Chloroalkane and chloroalkene degradation	ko01110//Biosynthesis of secondary metabolites	ko00010//Glycolysis / Gluconeogenesis	ko00561//Glycerolipid metabolism	ko00670//One carbon pool by folate	GO:0044424	GO:0046914//transition metal ion binding	GO:0016616//oxidoreductase activity, acting on the CH-OH group of donors, NAD or NADP as acceptor	GO:0044710
Pbr017158.1	960	BURP domain-containing protein 3 (Precursor) OS=Oryza sativa subsp. japonica (Rice) PE=2 SV=1	hypothetical protein PRUPE_ppa009236mg [Prunus persica]	222.451	50.8507	54.6956	32.4642	234.198	547.075	-	-	-	-
Pbr000817.1	636	12-oxophytodienoate reductase 2 GN=OPR2 OS=Arabidopsis thaliana (Mouse-ear cress) PE=2 SV=2	hypothetical protein PRUPE_ppa007490mg [Prunus persica]	38.0469	3.92976	3.89979	5.38131	33.2132	12.0968	ko00592//alpha-Linolenic acid metabolism	ko01100//Metabolic pathways	-	GO:0003824//catalytic activity	GO:0032553//ribonucleotide binding	GO:0044710
Pbr036338.1	1440	Histidine decarboxylase GN=HDC OS=Solanum lycopersicum (Tomato) PE=2 SV=1	hypothetical protein PRUPE_ppa005028mg [Prunus persica]	174.801	27.3641	37.0501	23.7315	126.358	211.113	ko01100//Metabolic pathways	ko00340//Histidine metabolism	ko01110//Biosynthesis of secondary metabolites	GO:0044444	GO:0016020//membrane	GO:0016831//carboxy-lyase activity	GO:0043168//anion binding	GO:0043436	GO:0042439//ethanolamine-containing compound metabolic process	GO:0003006//developmental process involved in reproduction
Pbr020609.1	1893	NAD-dependent malic enzyme 62 kDa isoform, mitochondrial (Precursor) OS=Solanum tuberosum (Potato) PE=1 SV=1	hypothetical protein PRUPE_ppa002842mg [Prunus persica]	13.6938	1.01129	1.2266	1.80798	15.5229	8.83401	ko00710//Carbon fixation in photosynthetic organisms	ko01120//Microbial metabolism in diverse environments	ko01100//Metabolic pathways	ko00620//Pyruvate metabolism	GO:0009536//plastid	GO:0044429	GO:0032550	GO:0046914//transition metal ion binding	GO:0004470//malic enzyme activity	GO:0046983//protein dimerization activity	GO:0000166//nucleotide binding	GO:0043648//dicarboxylic acid metabolic process	GO:0006970//response to osmotic stress
Pbr040137.1	1566	Calcium-dependent protein kinase 4 GN=CPK4 OS=Arabidopsis thaliana (Mouse-ear cress) PE=1 SV=1	hypothetical protein PRUPE_ppa004665mg [Prunus persica]	11.7577	3.49761	0.80876	1.45701	10.0833	18.2868	ko05145//Toxoplasmosis	ko04626//Plant-pathogen interaction	GO:0016020//membrane	GO:0043231//intracellular membrane-bounded organelle	GO:0044444	GO:0032550	GO:0046872//metal ion binding	GO:0004674//protein serine/threonine kinase activity	GO:0009696//salicylic acid metabolic process	GO:0006984//ER-nucleus signaling pathway	GO:0010769//regulation of cell morphogenesis involved in differentiation	GO:1901016//regulation of potassium ion transmembrane transporter activity	GO:0006468//protein phosphorylation	GO:0009814//defense response, incompatible interaction	GO:0009738//abscisic acid-activated signaling pathway
Pbr014248.1	1401	Ammonium transporter 1 member 3 GN=AMT1-3 OS=Solanum lycopersicum (Tomato) PE=2 SV=1	AMT1	28.1908	2.92266	1.58202	3.44228	9.18086	16.5888	0.9964	-	GO:0031224//intrinsic component of membrane	GO:0015077//monovalent inorganic cation transmembrane transporter activity	GO:0050896//response to stimulus	GO:0015696//ammonium transport
Pbr013501.1	1434	Uncharacterized calcium-binding protein At1g02270 GN=At1g02270 OS=Arabidopsis thaliana (Mouse-ear cress) PE=2 SV=2	hypothetical protein PRUPE_ppa005781mg [Prunus persica]	106.522	35.9335	9.53127	12.946	20.6009	729.132	ko03018//RNA degradation	-	GO:0046872//metal ion binding	-
Pbr041117.1	1743	L-ascorbate oxidase (Precursor) OS=Cucumis sativus (Cucumber) PE=1 SV=1	hypothetical protein PRUPE_ppa003375mg [Prunus persica]	30.1913	8.29845	5.41946	3.54039	17.2487	7.01944	ko01100//Metabolic pathways	ko00053//Ascorbate and aldarate metabolism	-	GO:0046914//transition metal ion binding	GO:0016682//oxidoreductase activity, acting on diphenols and related substances as donors, oxygen as acceptor	GO:0044710
Pbr007772.1	819	Proline-rich receptor-like protein kinase PERK10 GN=PERK10 OS=Arabidopsis thaliana (Mouse-ear cress) PE=1 SV=2	hypothetical protein PRUPE_ppa010043mg [Prunus persica]	45.9145	27.5301	14.4333	5.38191	46.7319	43.3813	-	-	-	-
Pbr039381.1	1188	Acyl-[acyl-carrier-protein] desaturase 6, chloroplastic (Precursor) GN=S-ACP-DES6 OS=Arabidopsis thaliana (Mouse-ear cress) PE=2 SV=2	PREDICTED: acyl-[acyl-carrier-protein] desaturase 6, chloroplastic-like [Fragaria vesca subsp. vesca]	18.121	2.05905	3.99785	2.05155	3.25688	83.649	ko00061//Fatty acid biosynthesis	ko01040//Biosynthesis of unsaturated fatty acids	GO:0009536//plastid	GO:0043169//cation binding	GO:0016717//oxidoreductase activity, acting on paired donors, with oxidation of a pair of donors resulting in the reduction of molecular oxygen to two molecules of water	GO:0006631//fatty acid metabolic process
Pbr001614.1	3207	Protein argonaute 1 GN=AGO1 OS=Arabidopsis thaliana (Mouse-ear cress) PE=1 SV=1	hypothetical protein PRUPE_ppa000547mg [Prunus persica]	10.4247	1.02806	0.691115	1.0672	12.3908	5.59764	-	-	GO:0008135//translation factor activity, nucleic acid binding	GO:0006412//translation
Pbr009635.1	1524	Sucrose transport protein OS=Spinacia oleracea (Spinach) PE=2 SV=1	hypothetical protein PRUPE_ppa004033mg [Prunus persica]	224.334	7.18799	19.2526	22.8998	112.429	109.484	-	GO:0016021//integral component of membrane	GO:0044464	GO:0015154	GO:0015766	GO:0051704	GO:0022414//reproductive process	GO:0044707
Pbr025730.1	2916	Probable copper-transporting ATPase HMA5 GN=HMA5 OS=Arabidopsis thaliana (Mouse-ear cress) PE=1 SV=2	hypothetical protein PRUPE_ppa000897mg [Prunus persica]	4.44484	0.930054	0.434334	0.444584	4.46476	3.82933	ko04978//Mineral absorption	GO:0031224//intrinsic component of membrane	GO:0032550	GO:0046914//transition metal ion binding	GO:0043682//copper-transporting ATPase activity	GO:0035434//copper ion transmembrane transport
Pbr005792.1	879	--	hypothetical protein PRUPE_ppa009548mg [Prunus persica]	25.0607	2.3594	1.62097	2.47777	3.68798	294.793	ko00330//Arginine and proline metabolism	ko01100//Metabolic pathways	GO:0043231//intracellular membrane-bounded organelle	GO:0019842//vitamin binding	GO:0046914//transition metal ion binding	GO:0016706//oxidoreductase activity, acting on paired donors, with incorporation or reduction of molecular oxygen, 2-oxoglutarate as one donor, and incorporation of one atom each of oxygen into both donors	GO:0018126//protein hydroxylation	GO:0019471//4-hydroxyproline metabolic process
Pbr000569.2	753	Eukaryotic translation initiation factor 4E-1 GN=F15J5.10 OS=Arabidopsis thaliana (Mouse-ear cress) PE=1 SV=1	hypothetical protein PRUPE_ppa010850mg [Prunus persica]	18.3208	4.16661	1.26147	1.72166	16.6649	20.0796	ko04150//mTOR signaling pathway	ko04910//Insulin signaling pathway	ko03013//RNA transport	GO:0005634//nucleus	GO:0008135//translation factor activity, nucleic acid binding	GO:0006412//translation
Pbr020886.1	1539	Cytochrome P450 98A2 GN=CYP98A2 OS=Glycine max (Soybean) PE=2 SV=1	hypothetical protein PRUPE_ppa004404mg [Prunus persica]	39.2535	9.5712	3.70327	3.57165	97.03	168.718	ko00941//Flavonoid biosynthesis	ko00940//Phenylpropanoid biosynthesis	ko01100//Metabolic pathways	ko00945//Stilbenoid, diarylheptanoid and gingerol biosynthesis	ko01110//Biosynthesis of secondary metabolites	-	GO:0016709//oxidoreductase activity, acting on paired donors, with incorporation or reduction of molecular oxygen, NAD(P)H as one donor, and incorporation of one atom of oxygen	GO:0046914//transition metal ion binding	GO:0046906//tetrapyrrole binding	GO:0044710
Pbr027847.1	1866	--	hypothetical protein PRUPE_ppa017390mg [Prunus persica]	6.43917	10.8862	8.08825	0.583592	13.5339	5.92684	-	-	-	-
Pbr017516.1	1788	Monocopper oxidase-like protein SKS1 (Precursor) GN=SKS1 OS=Arabidopsis thaliana (Mouse-ear cress) PE=1 SV=1	hypothetical protein PRUPE_ppa003219mg [Prunus persica]	30.427	1.48706	2.24309	2.72623	19.5049	8.33683	ko01100//Metabolic pathways	ko00053//Ascorbate and aldarate metabolism	GO:0005911//cell-cell junction	GO:0031225//anchored component of membrane	GO:0046914//transition metal ion binding	GO:0003824//catalytic activity	GO:0044710
Pbr030513.1	1539	T-complex protein 1 subunit alpha GN=CCT1 OS=Arabidopsis thaliana (Mouse-ear cress) PE=2 SV=1	TCP domain class transcription factor [Malus domestica]	36.8318	2.55693	2.57172	3.20101	31.9696	19.9615	-	GO:0044444	GO:0005515//protein binding	GO:0032550	GO:0044267//cellular protein metabolic process	GO:0010038//response to metal ion
Pbr000823.1	1131	12-oxophytodienoate reductase 2 GN=OPR2 OS=Arabidopsis thaliana (Mouse-ear cress) PE=2 SV=2	hypothetical protein PRUPE_ppa007377mg [Prunus persica]	13.4764	1.50457	1.0265	1.14625	14.2388	12.6128	ko00592//alpha-Linolenic acid metabolism	ko01100//Metabolic pathways	-	GO:0003824//catalytic activity	GO:0032553//ribonucleotide binding	GO:0044710
Pbr041925.1	1662	tRNA-dihydrouridine(47) synthase [NAD(P)(+)]-like GN=At4g38890 OS=Arabidopsis thaliana (Mouse-ear cress) PE=2 SV=2	hypothetical protein PRUPE_ppa002335mg [Prunus persica]	11.179	0.479939	0.539782	0.936034	9.81544	6.23642	-	-	GO:0043169//cation binding	GO:0016627//oxidoreductase activity, acting on the CH-CH group of donors	GO:0000166//nucleotide binding	GO:0006400//tRNA modification	GO:0044710
Pbr032163.1	492	Bifunctional nitrilase/nitrile hydratase NIT4B GN=NIT4B OS=Nicotiana tabacum (Common tobacco) PE=2 SV=1	hypothetical protein PRUPE_ppa008090mg [Prunus persica]	42.2857	1.08084	2.03793	3.26737	15.7283	12.9225	ko00460//Cyanoamino acid metabolism	GO:0016020//membrane	GO:0000257//nitrilase activity	GO:0008152//metabolic process
Pbr017515.1	1941	Beta-fructofuranosidase, soluble isoenzyme I (Precursor) GN=INV*DC4 OS=Daucus carota (Carrot) PE=1 SV=2	vacuolar invertase [Malus domestica]	35.3653	1.15067	1.38658	2.59148	2.04727	3.08288	ko00052//Galactose metabolism	ko00500//Starch and sucrose metabolism	ko01100//Metabolic pathways	-	GO:0004558//alpha-1,4-glucosidase activity	GO:0044238//primary metabolic process
Pbr022936.1	3093	Calcium-transporting ATPase 4, plasma membrane-type GN=ACA4 OS=Arabidopsis thaliana (Mouse-ear cress) PE=1 SV=1	hypothetical protein PRUPE_ppa018972mg [Prunus persica]	3.75884	0.0343855	0.119431	0.268251	1.4369	0.414568	ko00230//Purine metabolism	GO:0031224//intrinsic component of membrane	GO:0000325//plant-type vacuole	GO:0009536//plastid	GO:0044437	GO:0043169//cation binding	GO:0032550	GO:0019829//cation-transporting ATPase activity	GO:0005515//protein binding	GO:0012501//programmed cell death	GO:0009617//response to bacterium	GO:0006970//response to osmotic stress	GO:0006816//calcium ion transport	GO:0050801//ion homeostasis
Pbr026009.1	579	--	PREDICTED: uncharacterized protein LOC100803853 [Glycine max]	675.789	24.8895	77.3801	44.8705	182.053	247.667	-	-	-	-
Pbr014741.1	1680	Mitogen-activated protein kinase 16 GN=MPK16 OS=Arabidopsis thaliana (Mouse-ear cress) PE=2 SV=2	PREDICTED: mitogen-activated protein kinase 16-like [Fragaria vesca subsp. vesca]	9.60232	0.443143	0.251293	0.617337	6.78474	4.03886	ko05218//Melanoma	ko05160//Hepatitis C	ko05211//Renal cell carcinoma	ko04540//Gap junction	ko04725//Cholinergic synapse	ko00903//Limonene and pinene degradation	ko04360//Axon guidance	ko04916//Melanogenesis	ko05142//Chagas disease (American trypanosomiasis)	ko04270//Vascular smooth muscle contraction	ko05133//Pertussis	ko04062//Chemokine signaling pathway	ko05145//Toxoplasmosis	ko05221//Acute myeloid leukemia	ko04320//Dorso-ventral axis formation	ko04510//Focal adhesion	ko05200//Pathways in cancer	ko04664//Fc epsilon RI signaling pathway	ko04626//Plant-pathogen interaction	ko00642//Ethylbenzene degradation	ko00362//Benzoate degradation	ko04666//Fc gamma R-mediated phagocytosis	ko04075//Plant hormone signal transduction	ko04150//mTOR signaling pathway	ko04910//Insulin signaling pathway	ko04912//GnRH signaling pathway	ko04722//Neurotrophin signaling pathway	ko05034//Alcoholism	ko04011//MAPK signaling pathway - yeast	ko05131//Shigellosis	ko04370//VEGF signaling pathway	ko04730//Long-term depression	ko04930//Type II diabetes mellitus	ko00240//Pyrimidine metabolism	ko04724//Glutamatergic synapse	ko04723//Retrograde endocannabinoid signaling	ko00051//Fructose and mannose metabolism	ko04013//MAPK signaling pathway - fly	ko05214//Glioma	ko05212//Pancreatic cancer
Pbr026379.1	4083	ABC transporter D family member 1 GN=At4g39850 OS=Arabidopsis thaliana (Mouse-ear cress) PE=1 SV=1	hypothetical protein PRUPE_ppa000291mg [Prunus persica]	32.5889	2.4355	1.88701	2.05749	28.0191	20.6879	ko04146//Peroxisome	ko02010//ABC transporters	GO:0031224//intrinsic component of membrane	GO:0032550	GO:0042626//ATPase activity, coupled to transmembrane movement of substances	GO:0015893//drug transport	GO:0009154//purine ribonucleotide catabolic process
Pbr031586.1	2292	--	hypothetical protein PRUPE_ppa014674mg [Prunus persica]	4.34436	0.18561	0.483509	0.271499	0.456249	1.91145	-	-	GO:0016740//transferase activity	GO:0046872//metal ion binding	-
Pbr028352.1	669	Mitogen-activated protein kinase kinase 4 GN=MKK4 OS=Arabidopsis thaliana (Mouse-ear cress) PE=1 SV=1	hypothetical protein PRUPE_ppa011098mg [Prunus persica]	63.5265	4.76926	5.20617	3.87566	60.1798	52.7885	ko04626//Plant-pathogen interaction	-	GO:0004672//protein kinase activity	GO:0032550	GO:0006796//phosphate-containing compound metabolic process	GO:0006464//cellular protein modification process
Pbr033386.8	3492	TMV resistance protein N GN=N OS=Nicotiana glutinosa (Tobacco) PE=1 SV=1	PREDICTED: protein SUPPRESSOR OF npr1-1, CONSTITUTIVE 1-like [Fragaria vesca subsp. vesca]	20.8204	2.63449	2.59929	1.2177	33.5398	11.4291	ko04111//Cell cycle - yeast	-	-	-
Pbr037627.1	738	60S ribosomal protein L7-4 GN=RPL7D OS=Arabidopsis thaliana (Mouse-ear cress) PE=2 SV=1	hypothetical protein PRUPE_ppa010542mg [Prunus persica]	32.713	0.86467	1.35862	1.89718	27.4892	20.0534	ko03010//Ribosome	GO:0030529//ribonucleoprotein complex	-	-
Pbr010492.1	891	--	hypothetical protein PRUPE_ppa009537mg [Prunus persica]	26.9708	0.835556	0.888411	1.5132	1.17365	580.266	ko00430//Taurine and hypotaurine metabolism	ko01100//Metabolic pathways	-	GO:0016702//oxidoreductase activity, acting on single donors with incorporation of molecular oxygen, incorporation of two atoms of oxygen	GO:0045333//cellular respiration
Pbr028462.1	1602	F-box protein At5g46170 GN=At5g46170 OS=Arabidopsis thaliana (Mouse-ear cress) PE=2 SV=1	hypothetical protein PRUPE_ppa005657mg [Prunus persica]	8.78507	0.763468	0.527057	0.485546	8.42061	3.3684	-	-	GO:0003676//nucleic acid binding	GO:0034061//DNA polymerase activity	GO:0006260//DNA replication
Pbr000822.1	1200	12-oxophytodienoate reductase 2 GN=OPR2 OS=Arabidopsis thaliana (Mouse-ear cress) PE=2 SV=2	hypothetical protein PRUPE_ppa007377mg [Prunus persica]	6.58256	0.576086	1.18736	0.345709	8.62721	7.7915	ko00592//alpha-Linolenic acid metabolism	ko01100//Metabolic pathways	-	GO:0003824//catalytic activity	GO:0032553//ribonucleotide binding	GO:0044710
Pbr004893.1	2052	DEAD-box ATP-dependent RNA helicase 7 GN=RH7 OS=Spinacia oleracea (Spinach) PE=2 SV=1	hypothetical protein PRUPE_ppa002304mg [Prunus persica]	57.2538	4.45735	5.06628	2.95672	56.4394	57.8797	ko03040//Spliceosome	ko05202//Transcriptional misregulation in cancer	GO:0031981//nuclear lumen	GO:0032550	GO:0003676//nucleic acid binding	GO:0042623//ATPase activity, coupled	GO:0009154//purine ribonucleotide catabolic process
Pbr028459.1	759	Copper-transporting ATPase PAA1, chloroplastic (Precursor) OS=Arabidopsis thaliana (Mouse-ear cress) PE=2 SV=1	hypothetical protein PRUPE_ppa022526mg [Prunus persica]	12.0929	0.490435	0.278111	0.614897	5.99327	4.85704	-	GO:0009532//plastid stroma	GO:0043234//protein complex	GO:0044437	GO:0009526//plastid envelope	GO:0016787//hydrolase activity	GO:0043169//cation binding	GO:0046915//transition metal ion transmembrane transporter activity	GO:0022900//electron transport chain	GO:0010038//response to metal ion	GO:0006825//copper ion transport
Pbr007497.1	2373	G-type lectin S-receptor-like serine/threonine-protein kinase RLK1 (Precursor) GN=RLK1 OS=Arabidopsis thaliana (Mouse-ear cress) PE=2 SV=2	PREDICTED: G-type lectin S-receptor-like serine/threonine-protein kinase RLK1-like [Fragaria vesca subsp. vesca]	4.40705	0.851552	0.222383	0.218526	4.86946	3.062	ko05142//Chagas disease (American trypanosomiasis)	ko05133//Pertussis	ko05145//Toxoplasmosis	ko04626//Plant-pathogen interaction	ko04722//Neurotrophin signaling pathway	ko05162//Measles	ko04620//Toll-like receptor signaling pathway	ko05164//Influenza A	ko05140//Leishmaniasis	ko05152//Tuberculosis	ko04064//NF-kappa B signaling pathway	ko04210//Apoptosis	-	GO:0036094//small molecule binding	GO:0004672//protein kinase activity	GO:1901363	GO:0097159//organic cyclic compound binding	GO:0006796//phosphate-containing compound metabolic process
Pbr032168.1	900	Momilactone A synthase OS=Oryza sativa subsp. japonica (Rice) PE=2 SV=1	hypothetical protein PRUPE_ppa020955mg [Prunus persica]	188.638	2.42252	5.33579	8.87319	118.167	210.504	ko00904//Diterpenoid biosynthesis	ko01100//Metabolic pathways	ko00906//Carotenoid biosynthesis	ko01110//Biosynthesis of secondary metabolites	-	GO:0004312//fatty acid synthase activity	GO:0044710
Pbr037628.1	1353	CAX-interacting protein 4 GN=CXIP4 OS=Arabidopsis thaliana (Mouse-ear cress) PE=1 SV=2	hypothetical protein PRUPE_ppa007564mg [Prunus persica]	15.9522	0.825367	0.975085	0.689884	16.2307	11.3726	-	-	-	-
Pbr032164.1	1344	NAC domain-containing protein 89 OS=Arabidopsis thaliana (Mouse-ear cress) PE=1 SV=1	PREDICTED: NAC domain-containing protein 89-like [Fragaria vesca subsp. vesca]	10.0162	0.237398	0.471175	0.424419	8.36422	9.93814	-	-	-	-
Pbr002083.1	2139	Glucan endo-1,3-beta-glucosidase 7 (Precursor) GN=At4g34480 OS=Arabidopsis thaliana (Mouse-ear cress) PE=1 SV=2	hypothetical protein PRUPE_ppa005210mg [Prunus persica]	26.9684	0.696102	1.50494	1.09095	24.0531	11.9893	-	GO:0016020//membrane	GO:0008422//beta-glucosidase activity	GO:0044238//primary metabolic process
Pbr034992.1	2892	TMV resistance protein N GN=N OS=Nicotiana glutinosa (Tobacco) PE=1 SV=1	PREDICTED: TMV resistance protein N-like [Cucumis sativus]	4.46249	0.147102	0.0912372	0.179309	6.38209	9.86523	ko04626//Plant-pathogen interaction	-	GO:0036094//small molecule binding	GO:1901363	GO:0097159//organic cyclic compound binding	-
Pbr008239.1	663	UDP-glucuronic acid decarboxylase 1 GN=UXS1 OS=Arabidopsis thaliana (Mouse-ear cress) PE=2 SV=1	hypothetical protein PRUPE_ppa005905mg [Prunus persica]	10.6556	0.160414	1.5919	0.391073	13.4067	7.81668	ko00521//Streptomycin biosynthesis	ko03440//Homologous recombination	ko00520//Amino sugar and nucleotide sugar metabolism	ko01100//Metabolic pathways	ko00523//Polyketide sugar unit biosynthesis	ko02010//ABC transporters	ko03430//Mismatch repair	ko01110//Biosynthesis of secondary metabolites	ko00053//Ascorbate and aldarate metabolism	ko03030//DNA replication	-	GO:0048037//cofactor binding	GO:0016831//carboxy-lyase activity	GO:0008152//metabolic process
Pbr022963.1	744	--	Nucleolar essential protein-related, putative [Theobroma cacao]	6.9534	0.142949	0.212789	0.209098	5.05995	6.53481	ko03008//Ribosome biogenesis in eukaryotes	-	GO:0016741	GO:0008152//metabolic process
Pbr001050.1	1401	--	hypothetical protein PRUPE_ppa005306mg [Prunus persica]	6.55139	0.341609	1.43135	0.185069	10.4124	3.77539	-	GO:0043231//intracellular membrane-bounded organelle	GO:0016798//hydrolase activity, acting on glycosyl bonds	GO:0044238//primary metabolic process
Pbr042031.1	2418	G-type lectin S-receptor-like serine/threonine-protein kinase At4g27290 (Precursor) GN=At4g27290 OS=Arabidopsis thaliana (Mouse-ear cress) PE=3 SV=4	PREDICTED: G-type lectin S-receptor-like serine/threonine-protein kinase At4g27290-like [Fragaria vesca subsp. vesca]	3.93394	0.131953	-	0.10723	2.8327	2.65149	ko00903//Limonene and pinene degradation	ko05142//Chagas disease (American trypanosomiasis)	ko05133//Pertussis	ko05145//Toxoplasmosis	ko04626//Plant-pathogen interaction	ko00642//Ethylbenzene degradation	ko00362//Benzoate degradation	ko04722//Neurotrophin signaling pathway	ko05162//Measles	ko00240//Pyrimidine metabolism	ko00051//Fructose and mannose metabolism	ko04620//Toll-like receptor signaling pathway	ko05164//Influenza A	ko01120//Microbial metabolism in diverse environments	ko01100//Metabolic pathways	ko05140//Leishmaniasis	ko00627//Aminobenzoate degradation	ko00350//Tyrosine metabolism	ko05152//Tuberculosis	ko04064//NF-kappa B signaling pathway	ko04210//Apoptosis	-	GO:0004672//protein kinase activity	GO:0097159//organic cyclic compound binding	GO:1901363	GO:0036094//small molecule binding	GO:0006796//phosphate-containing compound metabolic process
Pbr014916.1	717	Ras-related protein RABA5b GN=RABA5B OS=Arabidopsis thaliana (Mouse-ear cress) PE=2 SV=1	hypothetical protein PRUPE_ppa011281mg [Prunus persica]	16.2149	0.59333	0.515204	0.433944	18.8872	11.6244	-	-	GO:0032550	GO:0035556//intracellular signal transduction	GO:0045184//establishment of protein localization
Pbr000439.1	2487	Glutamate receptor 2.7 (Precursor) GN=GLR2.7 OS=Arabidopsis thaliana (Mouse-ear cress) PE=2 SV=3	hypothetical protein PRUPE_ppa001159mg [Prunus persica]	4.78658	0.277967	-	0.125106	10.4068	3.95281	-	-	GO:0005215//transporter activity	GO:0044699	GO:0006810//transport
Pbr022883.1	954	TMV resistance protein N GN=N OS=Nicotiana glutinosa (Tobacco) PE=1 SV=1	hypothetical protein PRUPE_ppa017550mg, partial [Prunus persica]	4.60645	-	-	0.108713	5.53553	7.67249	ko00230//Purine metabolism	ko04623//Cytosolic DNA-sensing pathway	ko04626//Plant-pathogen interaction	ko05016//Huntington's disease	ko05169//Epstein-Barr virus infection	ko00240//Pyrimidine metabolism	ko01100//Metabolic pathways	ko03020//RNA polymerase	-	GO:0032550	GO:0050896//response to stimulus
Pbr001888.1	1113	Transcription factor MYB86 GN=F21E10.4 OS=Arabidopsis thaliana (Mouse-ear cress) PE=2 SV=1	hypothetical protein PRUPE_ppa018561mg [Prunus persica]	3.99836	0.0477783	0.237069	0.0931829	7.89224	1.68011	-	-	GO:0003676//nucleic acid binding	-
Pbr042612.1	792	Vegetative cell wall protein gp1 (Precursor) GN=GP1 OS=Chlamydomonas reinhardtii (Chlamydomonas smithii) PE=2 SV=1	hypothetical protein PRUPE_ppa010112mg [Prunus persica]	5.61891	-	-	0.13095	2.57469	2.90073	ko03410//Base excision repair	-	GO:0043733//DNA-3-methylbase glycosylase activity	GO:0006281//DNA repair
Pbr024735.1	594	--	hypothetical protein PRUPE_ppa023828mg [Prunus persica]	7.86648	0.537143	0.177682	0.1746	11.003	2.87825	-	-	-	-
Pbr035711.1	405	Protein RALF-like 34 (Precursor) GN=RALFL34 OS=Arabidopsis thaliana (Mouse-ear cress) PE=2 SV=1	hypothetical protein PRUPE_ppa013195mg [Prunus persica]	11.5375	-	1.5636	0.25608	22.2055	13.8516	-	-	-	-
Pbr042293.1	2202	Probable LRR receptor-like serine/threonine-protein kinase At3g47570 (Precursor) GN=At3g47570 OS=Arabidopsis thaliana (Mouse-ear cress) PE=1 SV=1	hypothetical protein PRUPE_ppa020205mg [Prunus persica]	2.19781	-	-	0.0470993	1.87584	1.09184	ko04626//Plant-pathogen interaction	-	GO:0016772//transferase activity, transferring phosphorus-containing groups	-
Pbr027986.1	651	Probable beta-D-xylosidase 2 (Precursor) GN=BXL2 OS=Arabidopsis thaliana (Mouse-ear cress) PE=2 SV=1	hypothetical protein PRUPE_ppa003012mg [Prunus persica]	15.8935	0.245056	0.162125	0.318625	17.1074	20.4354	ko00500//Starch and sucrose metabolism	ko02030//Bacterial chemotaxis	ko00940//Phenylpropanoid biosynthesis	ko00460//Cyanoamino acid metabolism	ko01100//Metabolic pathways	ko02020//Two-component system	ko01110//Biosynthesis of secondary metabolites	GO:0044444	GO:0043231//intracellular membrane-bounded organelle	GO:0015926//glucosidase activity	GO:0044238//primary metabolic process
Pbr023079.1	498	Glycine cleavage system H protein 3, mitochondrial (Precursor) GN=GDH3 OS=Arabidopsis thaliana (Mouse-ear cress) PE=1 SV=1	Single hybrid motif superfamily protein [Theobroma cacao]	10.4999	-	-	0.208258	8.0844	7.93902	ko03010//Ribosome	ko00630//Glyoxylate and dicarboxylate metabolism	ko01110//Biosynthesis of secondary metabolites	GO:0009536//plastid	-	GO:0019684//photosynthesis, light reaction	GO:0006007//glucose catabolic process	GO:0006546//glycine catabolic process	GO:0009886//post-embryonic morphogenesis	GO:0006996//organelle organization	GO:0000097//sulfur amino acid biosynthetic process	GO:0042254//ribosome biogenesis
Pbr040723.1	345	Tubulin-specific chaperone A GN=At2g30410 OS=Arabidopsis thaliana (Mouse-ear cress) PE=1 SV=2	hypothetical protein PRUPE_ppa013586mg [Prunus persica]	17.2525	0.616547	0.305922	0.300616	8.03236	4.491	-	GO:0044444	GO:0015630//microtubule cytoskeleton	GO:0005515//protein binding	GO:0043623//cellular protein complex assembly	GO:0022402//cell cycle process
Pbr008207.1	1227	Molybdopterin adenylyltransferase GN=CNX1 OS=Arabidopsis thaliana (Mouse-ear cress) PE=1 SV=2	Molybdopterin biosynthesis CNX1 protein / molybdenum cofactor biosynthesis enzyme CNX1 (CNX1) isoform 3 [Theobroma cacao]	7.79779	0.390053	0.258052	0.126788	6.9033	7.09753	ko04727//GABAergic synapse	GO:0044444	GO:0046914//transition metal ion binding	GO:0009108//coenzyme biosynthetic process	GO:0018130	GO:0009755//hormone-mediated signaling pathway
Pbr035279.1	1164	Gamma-glutamyl hydrolase (Precursor) GN=F9K20.28 OS=Arabidopsis thaliana (Mouse-ear cress) PE=1 SV=2	hypothetical protein PRUPE_ppa006962mg [Prunus persica]	25.6631	-	0.226682	0.400951	15.3624	15.1011	ko00790//Folate biosynthesis	GO:0043231//intracellular membrane-bounded organelle	GO:0008242//omega peptidase activity	GO:0010038//response to metal ion	GO:0009064//glutamine family amino acid metabolic process	GO:0006970//response to osmotic stress	GO:0009699//phenylpropanoid biosynthetic process	GO:0016485//protein processing	GO:0006760//folic acid-containing compound metabolic process	GO:0042044//fluid transport	GO:0009746
Pbr030760.1	2628	Protein argonaute 16 OS=Oryza sativa subsp. japonica (Rice) PE=2 SV=2	eukaryotic translation initiation factor 2c, putative [Ricinus communis]	5.24945	-	-	0.0789289	4.63572	3.04951	-	-	GO:0008135//translation factor activity, nucleic acid binding	GO:0006412//translation
Pbr001391.1	2838	LRR receptor-like serine/threonine-protein kinase GSO2 (Precursor) GN=K23L20.3 OS=Arabidopsis thaliana (Mouse-ear cress) PE=2 SV=2	HcrVf2 protein [Malus floribunda]	2.43051	0.131163	0.0371893	0.0365442	2.5793	1.9767	-	-	-	-
Pbr004725.1	1518	Cysteine-rich receptor-like protein kinase 10 (Precursor) GN=F21P8.70 OS=Arabidopsis thaliana (Mouse-ear cress) PE=1 SV=3	hypothetical protein PRUPE_ppa022450mg [Prunus persica]	9.41779	0.560497	0.0695278	0.136644	16.2232	5.13861	ko05142//Chagas disease (American trypanosomiasis)	ko05133//Pertussis	ko05145//Toxoplasmosis	ko04626//Plant-pathogen interaction	ko04722//Neurotrophin signaling pathway	ko05162//Measles	ko04620//Toll-like receptor signaling pathway	ko05164//Influenza A	ko05140//Leishmaniasis	ko05152//Tuberculosis	ko04064//NF-kappa B signaling pathway	ko04210//Apoptosis	-	GO:0004672//protein kinase activity	GO:0032550	GO:0006464//cellular protein modification process
Pbr008238.1	906	Copper transport protein CCH GN=CCH OS=Arabidopsis thaliana (Mouse-ear cress) PE=1 SV=1	hypothetical protein PRUPE_ppa009112mg [Prunus persica]	8.16603	-	-	0.114473	5.77109	3.30236	ko04978//Mineral absorption	-	-	GO:0044707
Pbr005639.1	2562	Topless-related protein 1 OS=Arabidopsis thaliana (Mouse-ear cress) PE=1 SV=3	hypothetical protein PRUPE_ppa000478mg [Prunus persica]	1.58501	0.0830245	0.0205978	0.0202405	2.00001	2.29392	ko04111//Cell cycle - yeast	GO:0044444	GO:0046983//protein dimerization activity	GO:0003002//regionalization	GO:0009755//hormone-mediated signaling pathway	GO:0003006//developmental process involved in reproduction	GO:0006351//transcription, DNA-templated
Pbr028546.1	1005	36.4 kDa proline-rich protein GN=TPRP-F1 OS=Solanum lycopersicum (Tomato) PE=2 SV=1	predicted protein [Arabidopsis lyrata subsp. lyrata]	12.8413	-	0.157527	0.154795	0.884442	0.372131	-	GO:0005911//cell-cell junction	-	GO:0010101	GO:0009814//defense response, incompatible interaction	GO:0009725//response to hormone	GO:0009620//response to fungus
Pbr034185.2	930	Uncharacterized membrane protein At4g09580 GN=At4g09580 OS=Arabidopsis thaliana (Mouse-ear cress) PE=1 SV=1	hypothetical protein PRUPE_ppa009884mg [Prunus persica]	4.66551	-	0.0567437	0.0557594	4.72262	7.4109	-	-	-	-
Pbr005327.2	990	Putative ribonuclease H protein At1g65750 GN=At1g65750 OS=Arabidopsis thaliana (Mouse-ear cress) PE=3 SV=1	PREDICTED: uncharacterized protein LOC101310144 [Fragaria vesca subsp. vesca]	9.21502	-	0.373133	0.10476	6.76022	2.96819	-	-	-	-
Pbr030728.1	555	--	hypothetical protein PRUPE_ppa011717mg [Prunus persica]	16.5378	0.19163	0.190168	0.186869	22.6102	19.4457	-	-	-	-
Pbr028357.1	234	--	hypothetical protein PRUPE_ppa014437mg [Prunus persica]	20.2065	-	0.22552	0.221608	29.4947	64.6152	-	-	-	-
Pbr000325.1	1803	Polyphenol oxidase, chloroplastic (Precursor) OS=Malus domestica (Apple) PE=2 SV=1	polyphenol oxidase II [Pyrus x bretschneideri]	956.955	1.74013	2.83907	9.77878	693.726	417.522	ko01100//Metabolic pathways	ko00950//Isoquinoline alkaloid biosynthesis	ko00350//Tyrosine metabolism	ko01110//Biosynthesis of secondary metabolites	-	GO:0043169//cation binding	GO:0016682//oxidoreductase activity, acting on diphenols and related substances as donors, oxygen as acceptor	GO:0042440//pigment metabolic process
Pbr037080.1	1698	Heat shock 70 kDa protein 8 GN=F22D22.13 OS=Arabidopsis thaliana (Mouse-ear cress) PE=2 SV=1	hypothetical protein PRUPE_ppa003501mg [Prunus persica]	9.33673	0.0939526	0.124315	0.0916189	4.31099	18.0294	ko03040//Spliceosome	ko05145//Toxoplasmosis	ko05134//Legionellosis	ko05162//Measles	ko05169//Epstein-Barr virus infection	ko04144//Endocytosis	ko04141//Protein processing in endoplasmic reticulum	ko05164//Influenza A	ko04010//MAPK signaling pathway	ko05020//Prion diseases	ko04612//Antigen processing and presentation	-	GO:0016628//oxidoreductase activity, acting on the CH-CH group of donors, NAD or NADP as acceptor	GO:0032550	GO:0009642//response to light intensity	GO:0044710	GO:0000302//response to reactive oxygen species
Pbr034192.1	1236	--	hypothetical protein PRUPE_ppa006444mg [Prunus persica]	4.36557	-	0.0426955	0.0419549	5.07632	8.99103	-	-	-	-
Pbr022962.1	792	--	hypothetical protein PRUPE_ppa019713mg, partial [Prunus persica]	22.8268	0.537143	0.133262	0.196425	20.3995	21.4519	ko03008//Ribosome biogenesis in eukaryotes	-	GO:0016741	GO:0008152//metabolic process
Pbr001840.1	1179	26S protease regulatory subunit S10B homolog B GN=RPT4B OS=Arabidopsis thaliana (Mouse-ear cress) PE=1 SV=1	hypothetical protein PRUPE_ppa006011mg [Prunus persica]	10.5687	0.180415	-	0.0879666	9.35739	7.02396	ko05169//Epstein-Barr virus infection	ko03050//Proteasome	GO:0031981//nuclear lumen	GO:0005911//cell-cell junction	GO:0016020//membrane	GO:0043234//protein complex	GO:0030312//external encapsulating structure	GO:0044444	GO:0032550	GO:0042623//ATPase activity, coupled	GO:0009057//macromolecule catabolic process	GO:0016485//protein processing	GO:0009154//purine ribonucleotide catabolic process
Pbr000322.1	1803	Polyphenol oxidase, chloroplastic (Precursor) OS=Malus domestica (Apple) PE=2 SV=1	polyphenol oxidase IIb [Malus domestica]	1314.6	5.1614	12.4685	10.9005	962.551	585.479	ko01100//Metabolic pathways	ko00950//Isoquinoline alkaloid biosynthesis	ko00350//Tyrosine metabolism	ko01110//Biosynthesis of secondary metabolites	-	GO:0043169//cation binding	GO:0016682//oxidoreductase activity, acting on diphenols and related substances as donors, oxygen as acceptor	GO:0042440//pigment metabolic process
Pbr022887.1	2304	TMV resistance protein N GN=N OS=Nicotiana glutinosa (Tobacco) PE=1 SV=1	PREDICTED: TMV resistance protein N-like [Fragaria vesca subsp. vesca]	16.2729	0.300045	0.206139	0.112535	18.223	16.9048	ko00230//Purine metabolism	ko04623//Cytosolic DNA-sensing pathway	ko04626//Plant-pathogen interaction	ko05016//Huntington's disease	ko05169//Epstein-Barr virus infection	ko00240//Pyrimidine metabolism	ko01100//Metabolic pathways	ko03020//RNA polymerase	-	GO:0036094//small molecule binding	GO:1901363	GO:0097159//organic cyclic compound binding	-
Pbr008220.1	3111	125 kDa kinesin-related protein GN=TKRP125 OS=Nicotiana tabacum (Common tobacco) PE=1 SV=1	hypothetical protein PRUPE_ppa000688mg [Prunus persica]	5.27484	-	0.0339258	0.0333374	1.94959	0.223258	-	GO:0005875//microtubule associated complex	GO:0015631//tubulin binding	GO:0003774//motor activity	GO:0032550	GO:0007017//microtubule-based process
Pbr031796.1	984	ALA-interacting subunit 3 OS=Arabidopsis thaliana (Mouse-ear cress) PE=1 SV=1	hypothetical protein PRUPE_ppa007864mg [Prunus persica]	36.2368	0.108084	0.375408	0.210798	42.2965	46.749	-	GO:0043231//intracellular membrane-bounded organelle	GO:0005488	GO:0016192//vesicle-mediated transport	GO:0006869//lipid transport	GO:0009696//salicylic acid metabolic process	GO:0009755//hormone-mediated signaling pathway	GO:0009814//defense response, incompatible interaction
Pbr028163.1	621	Mitochondrial import receptor subunit TOM20 GN=TOM20 OS=Solanum tuberosum (Potato) PE=1 SV=1	hypothetical protein PRUPE_ppa011665mg [Prunus persica]	21.7672	0.0856316	-	0.0835045	20.2914	17.8952	-	GO:0005741//mitochondrial outer membrane	GO:0044425	-	GO:0006626//protein targeting to mitochondrion
Pbr021481.1	762	--	hypothetical protein PRUPE_ppa010330mg [Prunus persica]	35.9168	-	0.207762	0.136106	10.2925	148.363	-	-	GO:0003824//catalytic activity	-
Pbr012831.1	288	--	hypothetical protein PRUPE_ppa013788mg [Prunus persica]	118.98	-	0.549704	0.360113	53.7385	125.035	-	-	-	-
Pbr034994.2	2355	TMV resistance protein N GN=N OS=Nicotiana glutinosa (Tobacco) PE=1 SV=1	PREDICTED: TMV resistance protein N-like [Cucumis sativus]	15.2119	0.0225805	-	0.0440393	9.28051	12.9769	ko04626//Plant-pathogen interaction	ko04111//Cell cycle - yeast	-	-	-
Pbr038880.1	1371	Probable S-adenosylmethionine-dependent methyltransferase At5g38780 GN=At5g38780 OS=Arabidopsis thaliana (Mouse-ear cress) PE=2 SV=1	predicted protein [Populus trichocarpa]	17.2846	-	0.0769826	0.0378237	11.0979	12.9769	ko00592//alpha-Linolenic acid metabolism	-	GO:0016741	-
Pbr021602.1	3861	Translocase of chloroplast 132, chloroplastic GN=TOC132 OS=Arabidopsis thaliana (Mouse-ear cress) PE=1 SV=1	hypothetical protein PRUPE_ppa000337mg [Prunus persica]	13.8744	-	-	0.0268616	13.7859	14.7095	-	-	GO:0016787//hydrolase activity	GO:0032550	-
Pbr034942.1	573	Proline-rich receptor-like protein kinase PERK4 GN=PERK4 OS=Arabidopsis thaliana (Mouse-ear cress) PE=1 SV=1	hypothetical protein PRUPE_ppa012209mg [Prunus persica]	97.8573	0.18561	-	0.180999	140.89	107.601	-	-	-	-
Pbr009633.1	1638	--	hypothetical protein PRUPE_ppa002610mg [Prunus persica]	1.76594	-	-	-	2.39405	2.54416	-	-	-	-
Pbr036065.1	1287	TMV resistance protein N GN=N OS=Nicotiana glutinosa (Tobacco) PE=1 SV=1	TIR-NBS-LRR type disease resistance protein [Malus domestica]	2.24756	-	-	-	1.05628	1.24539	-	-	-	-
Pbr025907.1	2739	Probable leucine-rich repeat receptor-like protein kinase At5g49770 (Precursor) GN=At5g49770 OS=Arabidopsis thaliana (Mouse-ear cress) PE=2 SV=1	hypothetical protein PRUPE_ppa017853mg, partial [Prunus persica]	1.05608	-	0.0385335	-	0.687222	0.66321	ko05142//Chagas disease (American trypanosomiasis)	ko05133//Pertussis	ko05145//Toxoplasmosis	ko04626//Plant-pathogen interaction	ko04722//Neurotrophin signaling pathway	ko05162//Measles	ko04620//Toll-like receptor signaling pathway	ko05164//Influenza A	ko05140//Leishmaniasis	ko05152//Tuberculosis	ko04064//NF-kappa B signaling pathway	ko04210//Apoptosis	-	GO:0032550	GO:0004672//protein kinase activity	GO:0044710	GO:0006464//cellular protein modification process	GO:0016310//phosphorylation
Pbr030511.1	435	--	hypothetical protein PRUPE_ppa004128mg [Prunus persica]	6.64969	-	-	-	4.20693	3.19336	ko03040//Spliceosome	-	-	-
Pbr003824.1	477	Mediator of RNA polymerase II transcription subunit 21 GN=T4B21.7 OS=Arabidopsis thaliana (Mouse-ear cress) PE=1 SV=1	hypothetical protein PRUPE_ppa021156mg [Prunus persica]	6.06418	-	-	-	2.52113	4.7043	-	GO:0043076	GO:0043234//protein complex	GO:0005488	GO:0050832//defense response to fungus	GO:0006351//transcription, DNA-templated
Pbr029742.1	1443	Auxin transporter-like protein 2 GN=LAX2 OS=Medicago truncatula (Barrel medic) PE=2 SV=1	hypothetical protein PRUPE_ppa004949mg [Prunus persica]	2.00458	-	-	-	2.6451	2.14746	ko04075//Plant hormone signal transduction	GO:0043231//intracellular membrane-bounded organelle	GO:0031224//intrinsic component of membrane	GO:0042562//hormone binding	GO:0080161//auxin transmembrane transporter activity	GO:0015291//secondary active transmembrane transporter activity	GO:0060918//auxin transport	GO:0051707//response to other organism	GO:0010053//root epidermal cell differentiation	GO:0001738//morphogenesis of a polarized epithelium	GO:0046942//carboxylic acid transport	GO:0009755//hormone-mediated signaling pathway	GO:0009791//post-embryonic development	GO:0009630//gravitropism
Pbr000369.1	879	--	hypothetical protein PRUPE_ppa009430mg [Prunus persica]	3.41737	0.120995	-	-	3.33108	28.3244	-	-	-	-
Pbr020309.1	426	--	hypothetical protein RCOM_0086200 [Ricinus communis]	7.18192	-	-	-	9.32804	6.64708	-	GO:0043231//intracellular membrane-bounded organelle	-	-
Pbr036070.1	2334	Protein SUPPRESSOR OF npr1-1, CONSTITUTIVE 1 OS=Arabidopsis thaliana (Mouse-ear cress) PE=1 SV=3	hypothetical protein PRUPE_ppa000828mg [Prunus persica]	1.38234	-	-	-	2.03858	1.35057	ko04111//Cell cycle - yeast	-	-	-
Pbr006001.1	1536	Probable receptor-like protein kinase At5g18500 GN=At5g18500 OS=Arabidopsis thaliana (Mouse-ear cress) PE=1 SV=1	hypothetical protein PRUPE_ppa004429mg [Prunus persica]	2.35402	-	-	-	3.26788	2.53919	ko05142//Chagas disease (American trypanosomiasis)	ko05133//Pertussis	ko05145//Toxoplasmosis	ko04626//Plant-pathogen interaction	ko04722//Neurotrophin signaling pathway	ko05162//Measles	ko04620//Toll-like receptor signaling pathway	ko05164//Influenza A	ko05140//Leishmaniasis	ko05152//Tuberculosis	ko04064//NF-kappa B signaling pathway	ko04210//Apoptosis	GO:0005911//cell-cell junction	GO:0004672//protein kinase activity	GO:0032550	GO:0006468//protein phosphorylation
Pbr029387.1	900	Palmitoyl-monogalactosyldiacylglycerol delta-7 desaturase, chloroplastic (Precursor) GN=ADS3 OS=Arabidopsis thaliana (Mouse-ear cress) PE=2 SV=2	hypothetical protein PRUPE_ppa009359mg [Prunus persica]	4.14114	-	-	-	8.0753	12.5258	ko03320//PPAR signaling pathway	ko01040//Biosynthesis of unsaturated fatty acids	GO:0031224//intrinsic component of membrane	GO:0016717//oxidoreductase activity, acting on paired donors, with oxidation of a pair of donors resulting in the reduction of molecular oxygen to two molecules of water	GO:0006631//fatty acid metabolic process
Pbr003707.1	1062	Plastoglobulin-1, chloroplastic (Precursor) GN=PG1 OS=Pisum sativum (Garden pea) PE=1 SV=1	hypothetical protein PRUPE_ppa007851mg [Prunus persica]	3.71896	-	-	-	2.21551	3.67251	-	GO:0009536//plastid	-	-
Pbr042529.1	2010	RNA-directed DNA polymerase homolog OS=Oenothera berteriana (Bertero&apos	s evening primrose) PE=4 SV=1	2.02029	-	-	-	0.988493	3.45551	0.91	ko03440//Homologous recombination	ko00240//Pyrimidine metabolism	ko01100//Metabolic pathways	ko03460//Fanconi anemia pathway	ko02020//Two-component system	ko02010//ABC transporters	ko00670//One carbon pool by folate	-	-	-
Pbr004731.1	1266	--	hypothetical protein PRUPE_ppa005335mg [Prunus persica]	3.69091	0.0840082	0.0416837	-	2.97362	4.26238	-	GO:0043231//intracellular membrane-bounded organelle	-	GO:0048827//phyllome development	GO:0090567
Pbr001236.1	618	High mobility group B protein 6 OS=Arabidopsis thaliana (Mouse-ear cress) PE=2 SV=1	hypothetical protein PRUPE_ppa011929mg [Prunus persica]	8.01104	-	-	-	1.86132	0.172904	-	-	-	-
Pbr036076.2	792	Protein SUPPRESSOR OF npr1-1, CONSTITUTIVE 1 OS=Arabidopsis thaliana (Mouse-ear cress) PE=1 SV=3	PREDICTED: protein SUPPRESSOR OF npr1-1, CONSTITUTIVE 1-like [Fragaria vesca subsp. vesca]	6.25104	-	-	-	4.29116	3.71024	ko04111//Cell cycle - yeast	-	-	-
Pbr000374.1	417	Pistil-specific extensin-like protein (Precursor) OS=Nicotiana tabacum (Common tobacco) PE=2 SV=1	hypothetical protein PRUPE_ppa021281mg, partial [Prunus persica]	12.2727	-	-	-	5.64239	4.74056	-	-	GO:0005198//structural molecule activity	-
Pbr022885.1	1779	Probable WRKY transcription factor 19 GN=WRKY19 OS=Arabidopsis thaliana (Mouse-ear cress) PE=2 SV=1	TNL [Malus domestica]	2.93927	-	-	-	2.90968	2.55274	ko04111//Cell cycle - yeast	-	-	-
Pbr042603.1	891	Patellin-6 GN=PATL6 OS=Arabidopsis thaliana (Mouse-ear cress) PE=2 SV=1	hypothetical protein PRUPE_ppa009357mg [Prunus persica]	6.05594	-	-	-	9.68261	2.33857	-	GO:0044464	-	GO:0051234//establishment of localization
Pbr009946.1	582	Sulfite reductase [ferredoxin], chloroplastic (Precursor) GN=SIR OS=Pisum sativum (Garden pea) PE=1 SV=2	PREDICTED: sulfite reductase 1 [ferredoxin], chloroplastic-like [Fragaria vesca subsp. vesca]	9.55794	0.182739	-	-	6.37855	8.07838	ko01120//Microbial metabolism in diverse environments	ko01100//Metabolic pathways	ko00920//Sulfur metabolism	GO:0009526//plastid envelope	GO:0009570//chloroplast stroma	GO:0005576//extracellular region	GO:0046906//tetrapyrrole binding	GO:0051536//iron-sulfur cluster binding	GO:0003676//nucleic acid binding	GO:0046914//transition metal ion binding	GO:0016673	GO:0006260//DNA replication	GO:0019418	GO:0006970//response to osmotic stress	GO:0016043//cellular component organization	GO:0006351//transcription, DNA-templated
Pbr022916.2	474	--	PREDICTED: uncharacterized protein LOC101296305 [Fragaria vesca subsp. vesca]	11.7357	-	-	-	9.70712	8.00284	-	-	-	-
Pbr014919.1	768	Auxin-induced in root cultures protein 12 (Precursor) GN=AIR12 OS=Arabidopsis thaliana (Mouse-ear cress) PE=1 SV=3	hypothetical protein PRUPE_ppa010457mg [Prunus persica]	7.38799	-	-	-	5.99112	1.32177	-	-	-	-
Pbr024696.1	1137	F-box protein CPR30 GN=CPR30 OS=Arabidopsis thaliana (Mouse-ear cress) PE=1 SV=2	hypothetical protein PRUPE_ppa024317mg [Prunus persica]	5.08815	0.280618	0.185652	-	5.28839	5.59179	-	-	-	-
Pbr005692.1	453	Histone H2A OS=Euphorbia esula (Leafy spurge) PE=2 SV=1	PREDICTED: histone H2A-like [Glycine max]	12.7709	-	0.232987	-	12.0039	16.6297	ko05322//Systemic lupus erythematosus	ko05034//Alcoholism	GO:0000785//chromatin	GO:0043231//intracellular membrane-bounded organelle	GO:0003676//nucleic acid binding	GO:0046983//protein dimerization activity	GO:0034728//nucleosome organization
Pbr040529.1	543	Ubiquitin-conjugating enzyme E2 20 GN=UBC20 OS=Arabidopsis thaliana (Mouse-ear cress) PE=2 SV=1	hypothetical protein PRUPE_ppa012200mg [Prunus persica]	10.8591	-	-	-	4.52568	0.590358	ko04120//Ubiquitin mediated proteolysis	GO:0043231//intracellular membrane-bounded organelle	GO:0019787//ubiquitin-like protein transferase activity	GO:0044786//cell cycle DNA replication	GO:0006511//ubiquitin-dependent protein catabolic process	GO:0032446//protein modification by small protein conjugation	GO:0001558//regulation of cell growth	GO:0043623//cellular protein complex assembly	GO:1902410//mitotic cytokinetic process	GO:0007017//microtubule-based process	GO:0035966//response to topologically incorrect protein
Pbr004726.1	918	Cysteine-rich receptor-like protein kinase 26 (Precursor) GN=CRK26 OS=Arabidopsis thaliana (Mouse-ear cress) PE=2 SV=1	hypothetical protein PRUPE_ppb018758mg [Prunus persica]	6.60498	0.0579272	0.114971	-	17.3148	3.20099	-	-	GO:0036094//small molecule binding	GO:0004672//protein kinase activity	GO:1901363	GO:0097159//organic cyclic compound binding	GO:0044237//cellular metabolic process
Pbr033911.1	3582	Carbamoyl-phosphate synthase large chain, chloroplastic (Precursor) GN=F1N18.6 OS=Arabidopsis thaliana (Mouse-ear cress) PE=1 SV=1	hypothetical protein PRUPE_ppa000447mg [Prunus persica]	1.70826	-	-	-	1.48888	0.715946	ko03060//Protein export	ko03070//Bacterial secretion system	ko00240//Pyrimidine metabolism	ko01100//Metabolic pathways	ko00250//Alanine, aspartate and glutamate metabolism	GO:0009532//plastid stroma	GO:0032550	GO:0016884//carbon-nitrogen ligase activity, with glutamine as amido-N-donor	GO:0043169//cation binding	GO:0051603//proteolysis involved in cellular protein catabolic process	GO:0016458//gene silencing	GO:0006006//glucose metabolic process	GO:0006525//arginine metabolic process	GO:0034968//histone lysine methylation	GO:0009267//cellular response to starvation
Pbr016397.1	1356	--	hypothetical protein PRUPE_ppa005466mg [Prunus persica]	4.75867	-	-	-	3.66311	5.3191	-	GO:0043231//intracellular membrane-bounded organelle	GO:0017016//Ras GTPase binding	-
Pbr026080.1	1251	Transcription factor MYB86 GN=F21E10.4 OS=Arabidopsis thaliana (Mouse-ear cress) PE=2 SV=1	MYB domain class transcription factor [Malus domestica]	5.20255	-	-	-	3.46902	1.15311	-	-	-	-
Pbr014112.1	1308	Glutamyl-tRNA reductase 1, chloroplastic (Precursor) GN=HEMA1 OS=Cucumis sativus (Cucumber) PE=2 SV=1	hypothetical protein PRUPE_ppa003848mg [Prunus persica]	5.44364	-	0.0403453	-	5.31655	3.10435	ko00860//Porphyrin and chlorophyll metabolism	ko01100//Metabolic pathways	ko02020//Two-component system	ko01110//Biosynthesis of secondary metabolites	GO:0009536//plastid	GO:0016620//oxidoreductase activity, acting on the aldehyde or oxo group of donors, NAD or NADP as acceptor	GO:0000166//nucleotide binding	GO:0006779//porphyrin-containing compound biosynthetic process	GO:0006950//response to stress	GO:0044710
Pbr000695.1	1341	F-box/kelch-repeat protein At1g57790 GN=At1g57790 OS=Arabidopsis thaliana (Mouse-ear cress) PE=2 SV=1	PREDICTED: uncharacterized protein LOC101309509 [Fragaria vesca subsp. vesca]	5.60006	0.396549	0.0787048	-	4.28894	6.01607	-	-	-	-
Pbr028304.1	3207	Protein argonaute 1 GN=AGO1 OS=Arabidopsis thaliana (Mouse-ear cress) PE=1 SV=1	hypothetical protein PRUPE_ppa000547mg [Prunus persica]	2.359	-	-	-	4.05963	1.78258	-	-	GO:0008135//translation factor activity, nucleic acid binding	GO:0006412//translation
Pbr014913.1	336	EPIDERMAL PATTERNING FACTOR-like protein 9 (Precursor) GN=EPFL9 OS=Arabidopsis thaliana (Mouse-ear cress) PE=1 SV=1	PREDICTED: uncharacterized protein LOC101300010 [Fragaria vesca subsp. vesca]	22.8469	-	-	-	4.35718	1.43109	-	-	-	GO:0003002//regionalization	GO:0009451//RNA modification	GO:0045684//positive regulation of epidermis development
Pbr005469.1	2223	ATP-dependent DNA helicase DDM1 GN=At5g66750 OS=Arabidopsis thaliana (Mouse-ear cress) PE=1 SV=1	hypothetical protein PRUPE_ppa001803mg [Prunus persica]	3.52831	-	0.0474778	-	1.62292	0.0961357	-	GO:0000785//chromatin	GO:0032550	GO:0003676//nucleic acid binding	GO:0003678//DNA helicase activity	GO:0032196//transposition	GO:0009292	GO:0031062//positive regulation of histone methylation	GO:0006306//DNA methylation	GO:0035067//negative regulation of histone acetylation	GO:0009154//purine ribonucleotide catabolic process	GO:0032392//DNA geometric change
Pbr039417.1	1242	B3 domain-containing transcription factor VRN1 GN=VRN1 OS=Arabidopsis thaliana (Mouse-ear cress) PE=1 SV=1	hypothetical protein PRUPE_ppa006275mg [Prunus persica]	6.53911	-	-	-	8.92484	8.99061	-	GO:0005634//nucleus	GO:0003676//nucleic acid binding	GO:0006351//transcription, DNA-templated
Pbr029505.1	1509	Cytochrome P450 94A1 GN=CYP94A1 OS=Vicia sativa (Spring vetch) PE=2 SV=2	hypothetical protein PRUPE_ppa004592mg [Prunus persica]	6.26682	-	-	-	5.09348	1.13299	ko00624//Polycyclic aromatic hydrocarbon degradation	ko00903//Limonene and pinene degradation	ko00073//Cutin, suberine and wax biosynthesis	ko01120//Microbial metabolism in diverse environments	ko01100//Metabolic pathways	ko00627//Aminobenzoate degradation	ko00945//Stilbenoid, diarylheptanoid and gingerol biosynthesis	ko00363//Bisphenol degradation	ko01110//Biosynthesis of secondary metabolites	-	GO:0046914//transition metal ion binding	GO:0016712//oxidoreductase activity, acting on paired donors, with incorporation or reduction of molecular oxygen, reduced flavin or flavoprotein as one donor, and incorporation of one atom of oxygen	GO:0046906//tetrapyrrole binding	GO:0044710
Pbr005694.1	1383	Arginine biosynthesis bifunctional protein ArgJ beta chain (Precursor) GN=POPTRDRAFT_746969 OS=Populus trichocarpa (Western balsam poplar) PE=3 SV=1	hypothetical protein PRUPE_ppa005393mg [Prunus persica]	7.32043	-	-	-	5.89778	6.37421	ko00330//Arginine and proline metabolism	ko01100//Metabolic pathways	ko01110//Biosynthesis of secondary metabolites	GO:0009532//plastid stroma	GO:0008080//N-acetyltransferase activity	GO:0006525//arginine metabolic process
Pbr031797.1	1482	Succinate-semialdehyde dehydrogenase, mitochondrial (Precursor) GN=T8K14.14 OS=Arabidopsis thaliana (Mouse-ear cress) PE=1 SV=2	hypothetical protein PRUPE_ppa004155m2g [Prunus persica]	7.09416	-	-	-	6.38582	4.65057	ko01120//Microbial metabolism in diverse environments	ko01100//Metabolic pathways	ko00350//Tyrosine metabolism	ko00010//Glycolysis / Gluconeogenesis	ko00650//Butanoate metabolism	ko00250//Alanine, aspartate and glutamate metabolism	GO:0009532//plastid stroma	GO:0044429	GO:0016620//oxidoreductase activity, acting on the aldehyde or oxo group of donors, NAD or NADP as acceptor	GO:0046914//transition metal ion binding	GO:0000166//nucleotide binding	GO:0009314//response to radiation	GO:0006105//succinate metabolic process	GO:0006325//chromatin organization	GO:0009063//cellular amino acid catabolic process	GO:0006950//response to stress
Pbr034186.1	1959	--	hypothetical protein PRUPE_ppa003123mg [Prunus persica]	6.50262	-	-	-	4.3505	1.28182	-	-	-	-
Pbr023570.1	1275	Zinc finger protein CONSTANS-LIKE 5 GN=COL5 OS=Arabidopsis thaliana (Mouse-ear cress) PE=2 SV=2	COL domain class transcription factor [Malus domestica]	10.1656	-	-	-	11.4004	15.253	ko04712//Circadian rhythm - plant	GO:0044464	-	-
Pbr000837.1	1260	F-box protein CPR30 GN=CPR30 OS=Arabidopsis thaliana (Mouse-ear cress) PE=1 SV=2	hypothetical protein PRUPE_ppa006558mg [Prunus persica]	10.4632	-	-	-	11.4946	6.91164	-	-	-	-
Pbr034191.1	1506	DUF21 domain-containing protein At4g14240 OS=Arabidopsis thaliana (Mouse-ear cress) PE=2 SV=1	hypothetical protein PRUPE_ppa005189mg [Prunus persica]	9.19733	-	-	-	11.2141	14.5098	-	GO:0043231//intracellular membrane-bounded organelle	GO:0017076//purine nucleotide binding	-
Pbr025556.1	960	Protein TIC 40, chloroplastic (Precursor) GN=TIC40 OS=Pisum sativum (Garden pea) PE=1 SV=1	PREDICTED: protein TIC 40, chloroplastic-like [Fragaria vesca subsp. vesca]	15.0657	-	-	-	9.80364	10.6855	-	GO:0009526//plastid envelope	GO:0016020//membrane	GO:0044434	-	GO:0006810//transport
Pbr032162.1	297	Bifunctional nitrilase/nitrile hydratase NIT4A GN=NIT4A OS=Nicotiana tabacum (Common tobacco) PE=2 SV=1	nitrilase-like protein NIT [Gossypium hirsutum]	48.8845	-	-	-	21.8299	13.4918	ko00460//Cyanoamino acid metabolism	-	GO:0016787//hydrolase activity	GO:0008152//metabolic process
Pbr008131.1	1752	--	hypothetical protein PRUPE_ppa003325mg [Prunus persica]	8.57269	-	-	-	8.44576	5.79407	-	GO:0031224//intrinsic component of membrane	-	-
Pbr030510.1	1131	Putative membrane protein ycf1 GN=ycf1-B OS=Cucumis sativus (Cucumber) PE=3 SV=2	hypothetical protein PRUPE_ppa004128mg [Prunus persica]	20.7557	-	-	-	17.1513	17.7619	ko03040//Spliceosome	-	-	-
Pbr029393.1	2475	Nuclear cap-binding protein subunit 1 GN=T10F5.8 OS=Arabidopsis thaliana (Mouse-ear cress) PE=1 SV=2	hypothetical protein PRUPE_ppa001278mg [Prunus persica]	11.3952	-	0.0213219	-	11.1121	6.43288	ko03040//Spliceosome	ko03013//RNA transport	ko03015//mRNA surveillance pathway	GO:0034518//RNA cap binding complex	GO:0003723//RNA binding	GO:0001101//response to acid chemical	GO:0050658//RNA transport	GO:0035196//production of miRNAs involved in gene silencing by miRNA	GO:0000398//mRNA splicing, via spliceosome	GO:0048571//long-day photoperiodism
Pbr030723.1	735	Histone H3.3 OS=Vitis vinifera (Grape) PE=2 SV=3	histone H3, partial [Zea mays]	45.7127	0.2894	0.215394	-	57.4791	64.6945	ko05322//Systemic lupus erythematosus	ko05034//Alcoholism	ko05202//Transcriptional misregulation in cancer	GO:0000785//chromatin	GO:0005634//nucleus	GO:0003676//nucleic acid binding	GO:0046983//protein dimerization activity	GO:0009566//fertilization	GO:0034728//nucleosome organization	GO:0003006//developmental process involved in reproduction
Pbr015977.1	1455	Cytochrome P450 716B2 GN=CYP716B2 OS=Picea sitchensis (Sitka spruce) PE=2 SV=1	hypothetical protein PRUPE_ppa004988mg [Prunus persica]	2.06452	-	-	0.0712801	9.84632	3.52511	ko00906//Carotenoid biosynthesis	-	GO:0016709//oxidoreductase activity, acting on paired donors, with incorporation or reduction of molecular oxygen, NAD(P)H as one donor, and incorporation of one atom of oxygen	GO:0046914//transition metal ion binding	GO:0046906//tetrapyrrole binding	GO:0044710
Pbr001494.1	1773	Ankyrin repeat-containing protein At3g12360 GN=At3g12360 OS=Arabidopsis thaliana (Mouse-ear cress) PE=2 SV=1	PREDICTED: ankyrin repeat-containing protein At5g02620-like isoform 1 [Fragaria vesca subsp. vesca]	1.34911	-	0.208348	0.0877433	6.04549	3.4654	-	-	-	-
Pbr018985.1	2124	--	hypothetical protein PRUPE_ppa003708mg [Prunus persica]	0.890455	-	-	-	3.71714	2.11295	-	-	-	-
Pbr034746.1	462	Putative UPF0481 protein At3g02645 GN=At3g02645 OS=Arabidopsis thaliana (Mouse-ear cress) PE=3 SV=1	hypothetical protein PRUPE_ppa018373mg [Prunus persica]	5.89986	-	-	0.112243	14.5994	10.5236	-	-	-	-
Pbr033248.2	654	--	hypothetical protein PRUPE_ppa023907mg [Prunus persica]	4.25285	-	-	-	7.51513	4.57483	-	-	-	-
Pbr014743.1	672	--	hypothetical protein PRUPE_ppa020257mg [Prunus persica]	2.40058	-	-	-	7.15822	2.06713	-	-	-	-
Pbr021462.2	1335	UDP-N-acetylglucosamine diphosphorylase 1 GN=GLCNAC1PUT1 OS=Arabidopsis thaliana (Mouse-ear cress) PE=1 SV=1	hypothetical protein PRUPE_ppa004903mg [Prunus persica]	1.62507	-	0.118588	0.116531	3.17242	3.40175	ko00520//Amino sugar and nucleotide sugar metabolism	ko01100//Metabolic pathways	ko01110//Biosynthesis of secondary metabolites	GO:0044444	GO:0016020//membrane	GO:0070569//uridylyltransferase activity	GO:0009225//nucleotide-sugar metabolic process	GO:0006040//amino sugar metabolic process
Pbr005326.1	1992	Xyloglucan glycosyltransferase 4 GN=CSLC4 OS=Arabidopsis thaliana (Mouse-ear cress) PE=1 SV=1	hypothetical protein PRUPE_ppa002511mg [Prunus persica]	1.00531	-	-	-	2.0211	0.429136	-	-	GO:0016759//cellulose synthase activity	-
Pbr000874.1	1104	Uncharacterized zinc finger protein At4g06634 GN=At4g06634 OS=Arabidopsis thaliana (Mouse-ear cress) PE=1 SV=1	hypothetical protein PRUPE_ppa015154mg [Prunus persica]	2.87206	-	-	0.0939425	3.59941	5.08141	-	GO:0005634//nucleus	GO:0043169//cation binding	GO:0003676//nucleic acid binding	-
Pbr029748.1	951	--	hypothetical protein PRUPE_ppa008863mg [Prunus persica]	2.86618	-	-	-	4.06853	2.24721	-	-	GO:0008173//RNA methyltransferase activity	GO:0006399//tRNA metabolic process	GO:0006089//lactate metabolic process	GO:0001510//RNA methylation
Pbr033372.1	1146	Uncharacterized protein At5g39865 GN=At5g39865 OS=Arabidopsis thaliana (Mouse-ear cress) PE=1 SV=1	hypothetical protein PRUPE_ppa020739mg [Prunus persica]	15.4358	0.0464024	2.76291	3.39374	5.65748	0.885795	-	-	-	GO:0044699
Pbr014734.1	3978	Mediator of RNA polymerase II transcription subunit 33A GN=At3g23590 OS=Arabidopsis thaliana (Mouse-ear cress) PE=1 SV=1	hypothetical protein PRUPE_ppa000298mg [Prunus persica]	1.2865	0.0668391	0.132659	0.156429	5.57298	2.25636	-	GO:0043234//protein complex	-	GO:0031323//regulation of cellular metabolic process
Pbr003510.1	2415	Poly [ADP-ribose] polymerase 3 GN=PARP3 OS=Glycine max (Soybean) PE=2 SV=1	hypothetical protein PRUPE_ppa001509mg [Prunus persica]	4.83715	0.154137	1.13628	0.66565	4.74147	0.553079	ko03410//Base excision repair	ko04064//NF-kappa B signaling pathway	GO:0043231//intracellular membrane-bounded organelle	GO:0016763//transferase activity, transferring pentosyl groups	GO:0003676//nucleic acid binding	GO:0016628//oxidoreductase activity, acting on the CH-CH group of donors, NAD or NADP as acceptor	GO:0006486//protein glycosylation
Pbr009641.1	612	Brassinosteroid-regulated protein BRU1 (Precursor) OS=Glycine max (Soybean) PE=2 SV=1	xyloglucan endotransglucosylase/hydrolase 12 [Rosa x borboniana]	8.45316	4.95278	8.19167	3.47403	105.427	3.57929	-	GO:0005576//extracellular region	GO:0030312//external encapsulating structure	GO:0016798//hydrolase activity, acting on glycosyl bonds	GO:0016758//transferase activity, transferring hexosyl groups	GO:0044042//glucan metabolic process
Pbr031799.1	1176	--	hypothetical protein PRUPE_ppa006883mg [Prunus persica]	3.73686	0.813937	0.897476	1.49925	15.5613	2.72589	-	GO:0043231//intracellular membrane-bounded organelle	-	GO:0003002//regionalization	GO:0009799//specification of symmetry	GO:0003006//developmental process involved in reproduction	GO:0009933//meristem structural organization
Pbr018240.1	3102	--	hypothetical protein PRUPE_ppa000455mg [Prunus persica]	23.3304	0.737144	3.77669	10.5485	10.0965	2.37685	-	-	-	-
Pbr014417.1	990	Ribonucleoside-diphosphate reductase small chain OS=Nicotiana tabacum (Common tobacco) PE=2 SV=1	hypothetical protein PRUPE_ppa008505mg [Prunus persica]	43.0971	1.45029	4.95733	19.2759	19.8582	2.32059	ko00230//Purine metabolism	ko04115//p53 signaling pathway	ko00240//Pyrimidine metabolism	ko01100//Metabolic pathways	ko00480//Glutathione metabolism	GO:0044424	GO:0043169//cation binding	GO:0016728	GO:0006259//DNA metabolic process	GO:0044707	GO:0007049//cell cycle	GO:0008219//cell death	GO:0009132//nucleoside diphosphate metabolic process
Pbr039769.1	1398	Glucan endo-1,3-beta-glucosidase 13 (Precursor) GN=At5g56590 OS=Arabidopsis thaliana (Mouse-ear cress) PE=1 SV=1	hypothetical protein PRUPE_ppa005210mg [Prunus persica]	249.567	8.55856	56.8861	85.4998	110.706	13.5288	ko04075//Plant hormone signal transduction	GO:0016020//membrane	GO:0008422//beta-glucosidase activity	GO:0044238//primary metabolic process
Pbr038905.1	2886	Kinesin-like protein NACK1 GN=NACK1 OS=Nicotiana tabacum (Common tobacco) PE=1 SV=1	hypothetical protein PRUPE_ppa000865mg [Prunus persica]	27.4281	0.90287	4.1325	11.5176	11.5587	1.57357	-	GO:0005875//microtubule associated complex	GO:0043231//intracellular membrane-bounded organelle	GO:0044444	GO:0032550	GO:0003774//motor activity	GO:0015631//tubulin binding	GO:0000911//cytokinesis by cell plate formation	GO:0007349//cellularization	GO:0048229//gametophyte development	GO:0007017//microtubule-based process
Pbr033157.1	2754	Kinesin-1 GN=F7J7.210 OS=Arabidopsis thaliana (Mouse-ear cress) PE=2 SV=1	hypothetical protein PRUPE_ppa001068mg [Prunus persica]	22.0772	0.888217	4.77129	12.0885	10.8787	1.1252	-	GO:0005875//microtubule associated complex	GO:0044444	GO:0032550	GO:0003774//motor activity	GO:0015631//tubulin binding	GO:0007017//microtubule-based process	GO:0048446//petal morphogenesis	GO:0006342//chromatin silencing	GO:0048447	GO:0034968//histone lysine methylation	GO:1902410//mitotic cytokinetic process
Pbr042043.1	1569	Patellin-4 GN=PATL4 OS=Arabidopsis thaliana (Mouse-ear cress) PE=1 SV=2	hypothetical protein PRUPE_ppa004336mg [Prunus persica]	107.142	5.04997	25.6627	42.536	48.2205	8.9897	-	GO:0044444	GO:0031224//intrinsic component of membrane	GO:0043231//intracellular membrane-bounded organelle	-	GO:0051234//establishment of localization
Pbr027660.1	225	--	hypothetical protein PRUPE_ppa026145mg, partial [Prunus persica]	108.782	22.2162	66.1404	29.27	210.306	74.086	-	-	-	-
Pbr003234.1	669	--	hypothetical protein PRUPE_ppa011160mg [Prunus persica]	105.933	5.80259	25.4787	49.996	53.3021	7.66672	-	GO:0043231//intracellular membrane-bounded organelle	-	-
Pbr015930.1	2481	Probably inactive leucine-rich repeat receptor-like protein kinase IMK2 (Precursor) GN=IMK2 OS=Arabidopsis thaliana (Mouse-ear cress) PE=1 SV=1	hypothetical protein PRUPE_ppa015441mg, partial [Prunus persica]	91.6358	4.32962	23.0783	34.2155	39.4306	7.96782	ko04626//Plant-pathogen interaction	GO:0005618//cell wall	GO:0016020//membrane	GO:0016491//oxidoreductase activity	GO:0016301//kinase activity	GO:0006796//phosphate-containing compound metabolic process
Pbr037441.1	636	Vegetative cell wall protein gp1 (Precursor) GN=GP1 OS=Chlamydomonas reinhardtii (Chlamydomonas smithii) PE=2 SV=1	hypothetical protein PRUPE_ppa011422mg [Prunus persica]	234.666	14.9665	73.2662	132.821	135.237	24.9496	-	-	-	-
Pbr033155.1	2613	--	hypothetical protein PRUPE_ppa000831mg [Prunus persica]	29.7189	1.70948	4.40268	19.6669	15.3076	1.53351	-	GO:0030312//external encapsulating structure	GO:0005488	-
Pbr003822.1	6582	Kinesin-like protein KIN12A OS=Arabidopsis thaliana (Mouse-ear cress) PE=1 SV=1	hypothetical protein PRUPE_ppa017585mg [Prunus persica]	35.1325	2.00364	6.40603	19.3732	17.8418	1.61532	-	GO:0005875//microtubule associated complex	GO:0015631//tubulin binding	GO:0003774//motor activity	GO:0032550	GO:0007017//microtubule-based process
Pbr017552.1	2130	65-kDa microtubule-associated protein 3 GN=K17N15.15 OS=Arabidopsis thaliana (Mouse-ear cress) PE=1 SV=1	hypothetical protein PRUPE_ppa002178mg [Prunus persica]	56.4629	2.69631	9.266	30.9434	23.3446	2.80933	-	GO:0015630//microtubule cytoskeleton	GO:0044444	GO:0044430	GO:0015631//tubulin binding	GO:0050896//response to stimulus	GO:0000910//cytokinesis	GO:0051704	GO:0000226//microtubule cytoskeleton organization
Pbr021347.1	1596	Patellin-4 GN=PATL4 OS=Arabidopsis thaliana (Mouse-ear cress) PE=1 SV=2	hypothetical protein PRUPE_ppa004336mg [Prunus persica]	216.932	10.9953	48.6054	92.4705	90.9437	18.9473	-	GO:0044444	GO:0031224//intrinsic component of membrane	GO:0043231//intracellular membrane-bounded organelle	-	GO:0051234//establishment of localization
Pbr029576.1	4194	Kinesin-like protein KIN12A OS=Arabidopsis thaliana (Mouse-ear cress) PE=1 SV=1	PREDICTED: uncharacterized protein LOC101300809 [Fragaria vesca subsp. vesca]	30.4265	2.00334	4.01386	19.5728	16.4812	1.24842	-	GO:0043234//protein complex	GO:0044430	GO:0015630//microtubule cytoskeleton	GO:0036094//small molecule binding	GO:1901363	GO:0097159//organic cyclic compound binding	-
Pbr007670.1	954	Syntaxin-related protein KNOLLE GN=F22O13.4 OS=Arabidopsis thaliana (Mouse-ear cress) PE=1 SV=1	hypothetical protein PRUPE_ppa023624mg [Prunus persica]	174.054	7.52507	41.5977	66.5869	60.7264	9.74463	ko04721//Synaptic vesicle cycle	ko04130//SNARE interactions in vesicular transport	GO:0005911//cell-cell junction	GO:0044444	GO:0016020//membrane	GO:0005515//protein binding	GO:0015031//protein transport
Pbr016511.2	777	Brassinosteroid-regulated protein BRU1 (Precursor) OS=Glycine max (Soybean) PE=2 SV=1	hypothetical protein PRUPE_ppa009792mg [Prunus persica]	7.58879	11.6346	43.6028	11.3456	90.5081	106.992	-	GO:0005576//extracellular region	GO:0030312//external encapsulating structure	GO:0016798//hydrolase activity, acting on glycosyl bonds	GO:0016758//transferase activity, transferring hexosyl groups	GO:0044042//glucan metabolic process
Pbr038207.1	1323	Epidermis-specific secreted glycoprotein EP1 (Precursor) GN=EP1 OS=Daucus carota (Carrot) PE=1 SV=1	PREDICTED: epidermis-specific secreted glycoprotein EP1-like [Fragaria vesca subsp. vesca]	11.773	9.44568	0.35899	2.11658	72.3627	2.14033	-	-	-	-
Pbr039806.1	3660	Kinesin-like protein KIN12B GN=MDB19.16 OS=Arabidopsis thaliana (Mouse-ear cress) PE=1 SV=1	hypothetical protein PRUPE_ppa000411mg [Prunus persica]	41.3253	2.3828	6.0125	20.5158	18.1001	1.47436	-	GO:0043234//protein complex	GO:0044430	GO:0015630//microtubule cytoskeleton	GO:0036094//small molecule binding	GO:1901363	GO:0097159//organic cyclic compound binding	-
Pbr014148.1	1500	High mobility group B protein 6 OS=Arabidopsis thaliana (Mouse-ear cress) PE=2 SV=1	hypothetical protein PRUPE_ppa004611mg [Prunus persica]	299.608	15.4214	44.7855	137.661	114.89	15.2446	ko03410//Base excision repair	-	-	-
Pbr030462.1	7347	--	PREDICTED: uncharacterized protein LOC101309798 [Fragaria vesca subsp. vesca]	21.7451	1.36073	2.70789	14.8786	9.74271	0.814465	-	-	-	-
Pbr039991.1	4017	Serine/threonine-protein kinase TIO GN=F14I3.15 OS=Arabidopsis thaliana (Mouse-ear cress) PE=1 SV=1	hypothetical protein PRUPE_ppa000286mg [Prunus persica]	36.4478	2.39608	3.88857	21.8553	17.0512	1.70244	ko05200//Pathways in cancer	ko05217//Basal cell carcinoma	ko04340//Hedgehog signaling pathway	-	GO:0004674//protein serine/threonine kinase activity	GO:0032550	GO:0006464//cellular protein modification process
Pbr019330.1	3789	Kinesin-like protein FLA10 GN=FLA10 OS=Chlamydomonas reinhardtii (Chlamydomonas smithii) PE=1 SV=1	hypothetical protein PRUPE_ppa000347mg [Prunus persica]	40.6964	2.70868	6.75488	28.1384	18.9328	2.25611	-	GO:0005875//microtubule associated complex	GO:0015631//tubulin binding	GO:0003774//motor activity	GO:0032550	GO:0007017//microtubule-based process
Pbr003117.1	864	36.4 kDa proline-rich protein GN=TPRP-F1 OS=Solanum lycopersicum (Tomato) PE=2 SV=1	PREDICTED: uncharacterized protein LOC101309478 [Fragaria vesca subsp. vesca]	43.7163	24.5575	34.7535	31.6299	170.898	56.8285	-	GO:0005911//cell-cell junction	GO:0005576//extracellular region	GO:0009534//chloroplast thylakoid	-	-
Pbr028384.1	753	Thaumatin-like protein (Precursor) GN=At1g18250 OS=Arabidopsis thaliana (Mouse-ear cress) PE=2 SV=2	hypothetical protein PRUPE_ppa010418mg [Prunus persica]	749.601	40.6068	298.408	400.319	275.735	46.4741	-	GO:0005911//cell-cell junction	-	-
Pbr014792.1	2058	Probable 1-deoxy-D-xylulose-5-phosphate synthase, chloroplastic (Precursor) GN=TKT2 OS=Capsicum annuum (Bell pepper) PE=2 SV=1	hypothetical protein PRUPE_ppa002446mg [Prunus persica]	49.6807	5.94303	10.7184	18.3437	40.1165	24.1696	ko00900//Terpenoid backbone biosynthesis	ko01100//Metabolic pathways	ko02010//ABC transporters	ko01110//Biosynthesis of secondary metabolites	GO:0009536//plastid	GO:0043169//cation binding	GO:0016744	GO:0006772//thiamine metabolic process	GO:0006779//porphyrin-containing compound biosynthetic process	GO:0052863	GO:0006721
Pbr010647.1	1338	CBL-interacting serine/threonine-protein kinase 24 OS=Arabidopsis thaliana (Mouse-ear cress) PE=1 SV=1	serine/threonine protein kinase [Malus domestica]	13.595	80.4812	16.4862	17.828	13.4428	53.7469	ko00903//Limonene and pinene degradation	ko00642//Ethylbenzene degradation	ko00362//Benzoate degradation	ko04150//mTOR signaling pathway	ko04910//Insulin signaling pathway	ko00240//Pyrimidine metabolism	ko00051//Fructose and mannose metabolism	ko01120//Microbial metabolism in diverse environments	ko01100//Metabolic pathways	ko00627//Aminobenzoate degradation	ko04140//Regulation of autophagy	ko00350//Tyrosine metabolism	ko04920//Adipocytokine signaling pathway	ko05410//Hypertrophic cardiomyopathy (HCM)	GO:0000325//plant-type vacuole	GO:0032550	GO:0004674//protein serine/threonine kinase activity	GO:0005515//protein binding	GO:0006464//cellular protein modification process	GO:0006970//response to osmotic stress	GO:0006796//phosphate-containing compound metabolic process	GO:0007154//cell communication
Pbr004610.1	894	--	PREDICTED: uncharacterized protein LOC101294772 isoform 1 [Fragaria vesca subsp. vesca]	22.4625	134.49	10.0349	18.6195	22.166	63.4675	ko00361//Chlorocyclohexane and chlorobenzene degradation	ko01120//Microbial metabolism in diverse environments	ko01100//Metabolic pathways	ko00791//Atrazine degradation	ko00625//Chloroalkane and chloroalkene degradation	-	GO:0003824//catalytic activity	-
Pbr002516.1	639	Plasma membrane-associated cation-binding protein 1 GN=F1C12.180 OS=Arabidopsis thaliana (Mouse-ear cress) PE=1 SV=1	hypothetical protein PRUPE_ppa011141mg [Prunus persica]	1.91518	233.847	29.5653	12.3351	37.8849	444.978	-	-	-	-
Pbr030373.1	1638	Pheophorbide a oxygenase, chloroplastic (Precursor) GN=F28D10_70 OS=Arabidopsis thaliana (Mouse-ear cress) PE=1 SV=1	hypothetical protein PRUPE_ppa019738mg, partial [Prunus persica]	19.5273	66.8124	29.1243	27.4477	10.4381	78.3146	ko00860//Porphyrin and chlorophyll metabolism	ko01110//Biosynthesis of secondary metabolites	GO:0009526//plastid envelope	GO:0031976	GO:0043169//cation binding	GO:0051536//iron-sulfur cluster binding	GO:0016730//oxidoreductase activity, acting on iron-sulfur proteins as donors	GO:0016703	GO:0044710	GO:0042742//defense response to bacterium	GO:0016265//death	GO:0090567
Pbr007704.1	870	--	hypothetical protein PRUPE_ppa009117mg [Prunus persica]	11.3173	93.3963	18.3791	25.3917	14.3637	35.8639	-	-	-	-
Pbr009467.1	1323	Proline transporter 1 GN=PROT1 OS=Arabidopsis thaliana (Mouse-ear cress) PE=1 SV=1	hypothetical protein PRUPE_ppa005871mg [Prunus persica]	21.7379	91.2413	9.29386	16.6583	13.9509	49.3891	ko05033//Nicotine addiction	ko04721//Synaptic vesicle cycle	ko04974//Protein digestion and absorption	ko04727//GABAergic synapse	ko04723//Retrograde endocannabinoid signaling	ko05032//Morphine addiction	GO:0031224//intrinsic component of membrane	GO:0008324//cation transmembrane transporter activity	GO:0046943//carboxylic acid transmembrane transporter activity	GO:0003333//amino acid transmembrane transport	GO:0006812//cation transport
Pbr008691.1	1245	Putative uracil phosphoribosyltransferase GN=M3E9.60 OS=Arabidopsis thaliana (Mouse-ear cress) PE=2 SV=2	hypothetical protein PRUPE_ppa005044mg [Prunus persica]	85.2951	259.436	33.0617	42.9845	37.4192	335.284	ko00240//Pyrimidine metabolism	ko00983//Drug metabolism - other enzymes	ko01120//Microbial metabolism in diverse environments	ko01100//Metabolic pathways	ko00627//Aminobenzoate degradation	ko00620//Pyruvate metabolism	-	GO:0032550	GO:0019206//nucleoside kinase activity	GO:0006222//UMP biosynthetic process	GO:0006241//CTP biosynthetic process
Pbr017989.1	531	--	hypothetical protein PRUPE_ppa012471mg [Prunus persica]	27.0279	118.372	33.3922	13.9651	16.9364	589.915	-	-	-	-
Pbr009216.4	1425	Bark storage protein A (Precursor) GN=BSPA OS=Populus deltoides (Eastern poplar) PE=2 SV=1	PREDICTED: uncharacterized protein LOC101304070 [Fragaria vesca subsp. vesca]	5.34802	81.3518	29.6262	12.4455	11.6314	29.6569	-	-	-	GO:0055086//nucleobase-containing small molecule metabolic process
Pbr020266.1	1524	Cytochrome P450 71A1 GN=CYP71A1 OS=Persea americana (Avocado) PE=1 SV=2	cytochrome P450 [Pyrus communis]	85.0834	233.924	101.146	149.274	31.8726	27.8706	ko00940//Phenylpropanoid biosynthesis	ko01100//Metabolic pathways	ko01110//Biosynthesis of secondary metabolites	GO:0016020//membrane	GO:0046914//transition metal ion binding	GO:0016491//oxidoreductase activity	GO:0046906//tetrapyrrole binding	GO:0044710
Pbr012780.1	1002	Probable carboxylesterase 15 GN=CXE15 OS=Arabidopsis thaliana (Mouse-ear cress) PE=2 SV=1	CXE carboxylesterase [Malus pumila]	3.05339	54.1325	11.9026	4.45074	7.35763	7.03835	ko00943//Isoflavonoid biosynthesis	ko04075//Plant hormone signal transduction	ko01110//Biosynthesis of secondary metabolites	-	GO:0003824//catalytic activity	-
Pbr040479.1	474	Ocs element-binding factor 1 GN=OBF1 OS=Zea mays (Maize) PE=2 SV=2	BZIP domain class transcription factor [Malus domestica]	26.288	106.915	36.7397	29.1008	14.1195	144.953	ko05218//Melanoma	ko05160//Hepatitis C	ko05211//Renal cell carcinoma	ko04540//Gap junction	ko04725//Cholinergic synapse	ko04360//Axon guidance	ko04916//Melanogenesis	ko05142//Chagas disease (American trypanosomiasis)	ko04270//Vascular smooth muscle contraction	ko05133//Pertussis	ko04062//Chemokine signaling pathway	ko05145//Toxoplasmosis	ko05221//Acute myeloid leukemia	ko04320//Dorso-ventral axis formation	ko04510//Focal adhesion	ko05200//Pathways in cancer	ko04664//Fc epsilon RI signaling pathway	ko04626//Plant-pathogen interaction	ko04666//Fc gamma R-mediated phagocytosis	ko04150//mTOR signaling pathway	ko04910//Insulin signaling pathway	ko04912//GnRH signaling pathway	ko04722//Neurotrophin signaling pathway	ko05034//Alcoholism	ko04011//MAPK signaling pathway - yeast	ko05131//Shigellosis	ko04370//VEGF signaling pathway	ko04730//Long-term depression	ko04930//Type II diabetes mellitus	ko04724//Glutamatergic synapse	ko04723//Retrograde endocannabinoid signaling	ko04013//MAPK signaling pathway - fly	ko05214//Glioma	ko05212//Pancreatic cancer	ko04650//Natural killer cell mediated cytotoxicity	ko04012//ErbB signaling pathway	ko04111//Cell cycle - yeast	ko04620//Toll-like receptor signaling pathway	ko04380//Osteoclast differentiation	ko05223//Non-small cell lung cancer
Pbr012061.2	2040	Probable sulfate transporter 3.3 GN=SULTR3	3 OS=Arabidopsis thaliana (Mouse-ear cress) PE=2 SV=2	3.05404	40.4824	2.63858	4.27052	5.27987	23.6757	0.998	-	GO:0031224//intrinsic component of membrane	GO:0015291//secondary active transmembrane transporter activity	GO:0015103//inorganic anion transmembrane transporter activity	GO:0008272//sulfate transport	GO:0044763
Pbr025145.1	1995	Zeaxanthin epoxidase, chloroplastic (Precursor) OS=Prunus armeniaca (Apricot) PE=2 SV=1	RecName: Full=Zeaxanthin epoxidase, chloroplastic	12.3802	197.142	19.0189	26.461	25.3699	91.9916	3435	0.9995	ko01100//Metabolic pathways	ko00906//Carotenoid biosynthesis	ko01110//Biosynthesis of secondary metabolites	GO:0009526//plastid envelope	GO:0016709//oxidoreductase activity, acting on paired donors, with incorporation or reduction of molecular oxygen, NAD(P)H as one donor, and incorporation of one atom of oxygen	GO:0009687//abscisic acid metabolic process	GO:0016117//carotenoid biosynthetic process	GO:0009639//response to red or far red light	GO:0006950//response to stress
Pbr038501.1	1185	Auxin-induced in root cultures protein 12 (Precursor) GN=AIR12 OS=Arabidopsis thaliana (Mouse-ear cress) PE=1 SV=3	hypothetical protein PRUPE_ppa006776mg [Prunus persica]	3.66154	43.0803	25.5174	9.49605	5.51541	1.57803	-	GO:0031224//intrinsic component of membrane	-	-
Pbr002538.1	1932	Cleavage and polyadenylation specificity factor CPSF30 GN=CPSF30 OS=Arabidopsis thaliana (Mouse-ear cress) PE=1 SV=1	hypothetical protein PRUPE_ppa003664mg [Prunus persica]	8.23467	110.318	19.0109	16.9633	13.694	44.5782	-	-	-	-
Pbr001626.1	2427	Probable disease resistance protein At5g66900 GN=At5g66900 OS=Arabidopsis thaliana (Mouse-ear cress) PE=3 SV=1	hypothetical protein PRUPE_ppa1027190mg [Prunus persica]	2.81918	52.9362	16.1555	2.4785	6.57077	42.8388	ko00230//Purine metabolism	ko04623//Cytosolic DNA-sensing pathway	ko04626//Plant-pathogen interaction	ko05016//Huntington's disease	ko05169//Epstein-Barr virus infection	ko00240//Pyrimidine metabolism	ko01100//Metabolic pathways	ko03020//RNA polymerase	-	GO:0032550	GO:0006950//response to stress
Pbr003939.1	222	L-3-cyanoalanine synthase 1, mitochondrial (Precursor) GN=CAS1 OS=Malus domestica (Apple) PE=1 SV=1	RecName: Full=L-3-cyanoalanine synthase 1, mitochondrial	17.7907	259.898	68.6982	78.4852	32.0311	28.3984	118	0.991	ko00460//Cyanoamino acid metabolism	ko00270//Cysteine and methionine metabolism	ko01100//Metabolic pathways	ko00920//Sulfur metabolism	GO:0043231//intracellular membrane-bounded organelle	GO:0016835//carbon-oxygen lyase activity	GO:0016846//carbon-sulfur lyase activity	GO:0000097//sulfur amino acid biosynthetic process	GO:0006563//L-serine metabolic process	GO:0009835//fruit ripening
Pbr017438.1	771	E3 ubiquitin-protein ligase RMA1H1 GN=RMA1H1 OS=Capsicum annuum (Bell pepper) PE=1 SV=1	PREDICTED: E3 ubiquitin-protein ligase RMA1H1-like [Fragaria vesca subsp. vesca]	10.5338	86.7664	12.1833	16.0075	10.6471	114.408	ko04141//Protein processing in endoplasmic reticulum	-	-	-
Pbr027349.1	1023	Dihydroflavonol-4-reductase GN=MJB21.18 OS=Arabidopsis thaliana (Mouse-ear cress) PE=2 SV=2	hypothetical protein PRUPE_ppa008011mg [Prunus persica]	1.6313	38.4144	10.8845	6.94459	4.65106	14.7278	ko00941//Flavonoid biosynthesis	ko01100//Metabolic pathways	ko01110//Biosynthesis of secondary metabolites	-	GO:0048037//cofactor binding	GO:0016616//oxidoreductase activity, acting on the CH-OH group of donors, NAD or NADP as acceptor	GO:0044710
Pbr025645.1	1383	UDP-glycosyltransferase 74E1 GN=UGT74E1 OS=Arabidopsis thaliana (Mouse-ear cress) PE=3 SV=1	hypothetical protein PRUPE_ppa005475mg [Prunus persica]	1.04578	31.6449	0.381573	0.487442	3.81844	5.0221	-	-	GO:0016758//transferase activity, transferring hexosyl groups	-
Pbr023337.1	468	Chaperone protein dnaJ 11, chloroplastic (Precursor) GN=T19K4.170 OS=Arabidopsis thaliana (Mouse-ear cress) PE=1 SV=2	hypothetical protein PRUPE_ppa012770mg [Prunus persica]	24.3666	309.291	102.273	90.4161	36.8684	358.809	-	-	-	-
Pbr026512.1	1053	11S globulin seed storage protein 2 basic chain (Precursor) OS=Sesamum indicum (Oriental sesame) PE=2 SV=1	hypothetical protein PRUPE_ppa008191mg [Prunus persica]	16.218	158.219	21.9506	41.1206	18.1239	40.9458	-	-	-	-
Pbr027017.1	1422	High affinity nitrate transporter 2.7 GN=NRT2.7 OS=Arabidopsis thaliana (Mouse-ear cress) PE=2 SV=1	hypothetical protein PRUPE_ppa005221mg [Prunus persica]	29.2219	155.493	12.6177	31.3617	17.3919	38.8495	-	GO:0031224//intrinsic component of membrane	GO:0000325//plant-type vacuole	GO:0015103//inorganic anion transmembrane transporter activity	GO:0015698//inorganic anion transport	GO:0044763
Pbr040953.1	861	Tetraspanin-3 GN=TET3 OS=Arabidopsis thaliana (Mouse-ear cress) PE=2 SV=1	PREDICTED: tetraspanin-3-like [Fragaria vesca subsp. vesca]	29.4611	684.263	165.854	61.1916	76.2733	412.713	-	GO:0005911//cell-cell junction	GO:0031224//intrinsic component of membrane	-	GO:0044767
Pbr008157.1	1419	--	hypothetical protein PRUPE_ppa005411mg [Prunus persica]	11.7605	46.3942	6.02466	11.4018	5.1586	12.1614	-	GO:0031224//intrinsic component of membrane	-	-
Pbr002185.1	1620	Cytochrome P450 82G1 GN=CYP82G1 OS=Arabidopsis thaliana (Mouse-ear cress) PE=1 SV=1	hypothetical protein PRUPE_ppa004095mg [Prunus persica]	62.2201	73.8244	28.21	83.0341	8.13339	21.0742	ko00941//Flavonoid biosynthesis	ko00624//Polycyclic aromatic hydrocarbon degradation	ko00903//Limonene and pinene degradation	ko01120//Microbial metabolism in diverse environments	ko01100//Metabolic pathways	ko00627//Aminobenzoate degradation	ko00945//Stilbenoid, diarylheptanoid and gingerol biosynthesis	ko00363//Bisphenol degradation	ko01110//Biosynthesis of secondary metabolites	ko00944//Flavone and flavonol biosynthesis	-	GO:0046906//tetrapyrrole binding	GO:0046914//transition metal ion binding	GO:0016709//oxidoreductase activity, acting on paired donors, with incorporation or reduction of molecular oxygen, NAD(P)H as one donor, and incorporation of one atom of oxygen	GO:0044710
Pbr035635.1	1350	Unknown protein DS12 from 2D-PAGE of leaf, chloroplastic (Precursor) OS=Oryza sativa subsp. japonica (Rice) PE=2 SV=2	hypothetical protein PRUPE_ppa005632mg [Prunus persica]	16.0701	106.591	26.9331	23.1241	11.6191	114.849	ko00500//Starch and sucrose metabolism	ko04910//Insulin signaling pathway	-	GO:0031406//carboxylic acid binding	-
Pbr013315.1	897	Transcription factor MYB21 GN=MGF10.23 OS=Arabidopsis thaliana (Mouse-ear cress) PE=1 SV=1	MYB7 [Malus domestica]	13.4572	157.22	35.4752	32.7787	17.0207	209.123	-	-	-	-
Pbr020773.1	1836	--	hypothetical protein PRUPE_ppa002810mg [Prunus persica]	9.08942	94.7979	25.9259	16.8053	10.1098	11.6691	-	GO:0005911//cell-cell junction	GO:0031224//intrinsic component of membrane	GO:0009536//plastid	-	GO:0044763	GO:0016482//cytoplasmic transport	GO:0033554//cellular response to stress	GO:0009814//defense response, incompatible interaction	GO:0006865//amino acid transport	GO:0009620//response to fungus
Pbr042883.1	573	Probable WRKY transcription factor 75 GN=WRKY75 OS=Arabidopsis thaliana (Mouse-ear cress) PE=2 SV=1	hypothetical protein PRUPE_ppa016153mg [Prunus persica]	3.0095	139.671	8.65712	6.96847	14.7825	38.4155	ko04626//Plant-pathogen interaction	-	GO:0003677//DNA binding	GO:0001071//nucleic acid binding transcription factor activity	GO:0006351//transcription, DNA-templated
Pbr020967.1	3300	Probable LRR receptor-like serine/threonine-protein kinase At3g47570 (Precursor) GN=At3g47570 OS=Arabidopsis thaliana (Mouse-ear cress) PE=1 SV=1	hypothetical protein PRUPE_ppa023423mg, partial [Prunus persica]	2.27566	13.0848	5.21319	4.9342	1.37845	2.44471	ko04626//Plant-pathogen interaction	GO:0016020//membrane	GO:0036094//small molecule binding	GO:0004672//protein kinase activity	GO:1901363	GO:0097159//organic cyclic compound binding	GO:0006796//phosphate-containing compound metabolic process
Pbr000315.1	1125	NAC transcription factor 25 GN=At1g61110 OS=Arabidopsis thaliana (Mouse-ear cress) PE=2 SV=1	NAC domain class transcription factor [Malus domestica]	2.07675	59.7003	24.6737	9.40327	6.27433	51.3853	-	-	-	-
Pbr007829.1	729	Homeobox-leucine zipper protein ATHB-12 GN=ATHB-12 OS=Arabidopsis thaliana (Mouse-ear cress) PE=2 SV=1	hypothetical protein PRUPE_ppa010647mg [Prunus persica]	107.821	678.83	169.173	208.563	71.2927	816.656	-	GO:0043231//intracellular membrane-bounded organelle	GO:0044212//transcription regulatory region DNA binding	GO:0001071//nucleic acid binding transcription factor activity	GO:0001101//response to acid chemical	GO:0006970//response to osmotic stress	GO:0006351//transcription, DNA-templated
Pbr038436.1	1065	NAC domain-containing protein 100 GN=NAC100 OS=Arabidopsis thaliana (Mouse-ear cress) PE=2 SV=1	NAC domain protein [Malus domestica]	3.91741	48.7832	4.11272	4.82044	5.10587	78.3602	-	-	GO:0003676//nucleic acid binding	GO:0006351//transcription, DNA-templated
Pbr015600.1	2196	Beta-galactosidase (Precursor) OS=Malus domestica (Apple) PE=1 SV=1	beta-D-galactosidase [Pyrus pyrifolia]	6.40878	202.345	19.3207	15.963	21.0478	233.782	ko00531//Glycosaminoglycan degradation	ko00052//Galactose metabolism	ko00400//Phenylalanine, tyrosine and tryptophan biosynthesis	ko00051//Fructose and mannose metabolism	ko04142//Lysosome	ko00520//Amino sugar and nucleotide sugar metabolism	ko00604//Glycosphingolipid biosynthesis - ganglio series	ko01100//Metabolic pathways	ko00600//Sphingolipid metabolism	ko03010//Ribosome	ko01110//Biosynthesis of secondary metabolites	ko00511//Other glycan degradation	GO:0030312//external encapsulating structure	GO:0005488	GO:0015925//galactosidase activity	GO:0044238//primary metabolic process
Pbr019804.1	912	Homeobox-leucine zipper protein HAT22 GN=HAT22 OS=Arabidopsis thaliana (Mouse-ear cress) PE=1 SV=1	hypothetical protein PRUPE_ppa008984mg [Prunus persica]	14.0898	63.1479	15.8546	16.3757	6.53576	38.7818	-	-	GO:0003677//DNA binding	GO:0009725//response to hormone	GO:0006351//transcription, DNA-templated
Pbr040203.1	849	Probable xyloglucan endotransglucosylase/hydrolase protein 23 (Precursor) GN=F14M19.90 OS=Arabidopsis thaliana (Mouse-ear cress) PE=2 SV=1	xyloglucan endotransglycosylase 2 [Pyrus x bretschneideri]	43.768	385.957	23.8684	41.9004	38.7989	146.249	ko04075//Plant hormone signal transduction	GO:0005618//cell wall	GO:0043231//intracellular membrane-bounded organelle	GO:0005576//extracellular region	GO:0016020//membrane	GO:0016798//hydrolase activity, acting on glycosyl bonds	GO:0016758//transferase activity, transferring hexosyl groups	GO:0044042//glucan metabolic process
Pbr015008.1	555	Cell wall / vacuolar inhibitor of fructosidase 1 (Precursor) GN=T2J15.13 OS=Arabidopsis thaliana (Mouse-ear cress) PE=1 SV=1	hypothetical protein PRUPE_ppa011560mg [Prunus persica]	1.80413	52.0274	8.55756	2.24243	5.18151	11.4556	-	-	GO:0030234//enzyme regulator activity	GO:0052689//carboxylic ester hydrolase activity	GO:0044092//negative regulation of molecular function
Pbr009132.1	1107	L-3-cyanoalanine synthase 2, mitochondrial (Precursor) GN=CAS2 OS=Malus domestica (Apple) PE=1 SV=1	RecName: Full=L-3-cyanoalanine synthase 2, mitochondrial	7.73857	50.1989	13.8722	15.7864	4.91215	5.83986	121	0.9593	ko00460//Cyanoamino acid metabolism	ko00270//Cysteine and methionine metabolism	ko01100//Metabolic pathways	ko00920//Sulfur metabolism	GO:0009536//plastid	GO:0016835//carbon-oxygen lyase activity	GO:0046914//transition metal ion binding	GO:0016846//carbon-sulfur lyase activity	GO:0000097//sulfur amino acid biosynthetic process	GO:0019499//cyanide metabolic process	GO:0048468//cell development	GO:0006563//L-serine metabolic process	GO:0009835//fruit ripening
Pbr000299.1	1329	PAP-specific phosphatase HAL2-like GN=AHL OS=Arabidopsis thaliana (Mouse-ear cress) PE=2 SV=1	hypothetical protein PRUPE_ppa006862mg [Prunus persica]	9.20842	123.12	15.486	11.2375	12.0388	154.775	ko01120//Microbial metabolism in diverse environments	ko01100//Metabolic pathways	ko00920//Sulfur metabolism	-	GO:0016312//inositol bisphosphate phosphatase activity	GO:0008252//nucleotidase activity	GO:0046488//phosphatidylinositol metabolic process
Pbr029359.1	1716	Putative UPF0481 protein At3g02645 GN=At3g02645 OS=Arabidopsis thaliana (Mouse-ear cress) PE=3 SV=1	hypothetical protein PRUPE_ppa026580mg [Prunus persica]	3.4686	24.9462	7.81118	7.76635	2.43758	1.52561	-	-	-	-
Pbr006314.1	1176	--	--	7.80484	141.942	13.0134	13.9342	13.8274	63.6041	-	GO:0031224//intrinsic component of membrane	GO:0015291//secondary active transmembrane transporter activity	GO:0015893//drug transport	GO:0044763
Pbr015127.1	759	--	hypothetical protein PRUPE_ppa010445mg [Prunus persica]	7.62218	104.813	14.9485	11.5464	10.1954	71.4478	-	-	-	-
Pbr027703.1	954	Endochitinase (Precursor) OS=Pisum sativum (Garden pea) PE=2 SV=1	class II chitinase [Malus domestica]	28.9798	282.051	22.4584	31.7443	27.4036	100.694	ko00500//Starch and sucrose metabolism	ko00520//Amino sugar and nucleotide sugar metabolism	ko01100//Metabolic pathways	ko01110//Biosynthesis of secondary metabolites	-	GO:0004553//hydrolase activity, hydrolyzing O-glycosyl compounds	GO:0097367//carbohydrate derivative binding	GO:0006950//response to stress	GO:0005976//polysaccharide metabolic process	GO:0044036//cell wall macromolecule metabolic process	GO:0006026
Pbr011100.1	1617	Probable inorganic phosphate transporter 1-7 GN=PHT1-7 OS=Arabidopsis thaliana (Mouse-ear cress) PE=2 SV=2	hypothetical protein PRUPE_ppa003959mg [Prunus persica]	7.74034	213.728	23.9218	17.1251	20.5005	79.8603	-	GO:0005911//cell-cell junction	GO:0031224//intrinsic component of membrane	GO:0043231//intracellular membrane-bounded organelle	GO:0015291//secondary active transmembrane transporter activity	GO:0008509//anion transmembrane transporter activity	GO:0015698//inorganic anion transport	GO:0044763	GO:0001101//response to acid chemical
Pbr034771.3	1455	Serine--glyoxylate aminotransferase GN=AGT1 OS=Arabidopsis thaliana (Mouse-ear cress) PE=1 SV=2	alanine glyoxylate aminotransferase [Peperomia sp. JN-2011]	12.6929	283.392	57.9581	47.6508	27.1313	199.316	ko04146//Peroxisome	ko00260//Glycine, serine and threonine metabolism	ko00680//Methane metabolism	ko01120//Microbial metabolism in diverse environments	ko01100//Metabolic pathways	ko00630//Glyoxylate and dicarboxylate metabolism	ko01110//Biosynthesis of secondary metabolites	ko00250//Alanine, aspartate and glutamate metabolism	GO:0009532//plastid stroma	GO:0005576//extracellular region	GO:0016020//membrane	GO:0008483//transaminase activity	GO:0043168//anion binding	-
Pbr025793.1	1002	Homocysteine S-methyltransferase 3 GN=HMT3 OS=Arabidopsis thaliana (Mouse-ear cress) PE=1 SV=2	hypothetical protein PRUPE_ppa008404mg [Prunus persica]	14.8783	164.626	63.3575	40.2119	15.6545	179.638	ko00270//Cysteine and methionine metabolism	ko01100//Metabolic pathways	ko01110//Biosynthesis of secondary metabolites	GO:0016020//membrane	GO:0008172//S-methyltransferase activity	GO:0033477//S-methylmethionine metabolic process
Pbr029089.1	1020	Probable carboxylesterase 4 GN=CXE4 OS=Arabidopsis thaliana (Mouse-ear cress) PE=2 SV=1	CXE carboxylesterase [Malus pumila]	1.09073	28.9868	23.3333	5.23647	2.71683	22.5233	ko00943//Isoflavonoid biosynthesis	ko04075//Plant hormone signal transduction	ko01110//Biosynthesis of secondary metabolites	-	GO:0016788//hydrolase activity, acting on ester bonds	GO:0016836//hydro-lyase activity	GO:0009699//phenylpropanoid biosynthetic process
Pbr028447.1	2061	ABC transporter G family member 11 GN=At1g17840 OS=Arabidopsis thaliana (Mouse-ear cress) PE=1 SV=1	hypothetical protein PRUPE_ppa002200mg [Prunus persica]	9.14975	59.6276	8.11674	29.8155	5.27681	3.73292	ko03040//Spliceosome	ko04976//Bile secretion	ko02010//ABC transporters	-	GO:0017111//nucleoside-triphosphatase activity	GO:0032550	GO:0015604	GO:0009154//purine ribonucleotide catabolic process	GO:0044765
Pbr028768.1	903	Probable serine/threonine-protein kinase At1g18390 (Precursor) GN=At1g18390 OS=Arabidopsis thaliana (Mouse-ear cress) PE=1 SV=2	hypothetical protein PRUPE_ppb015086mg [Prunus persica]	1.04725	30.917	7.07128	3.21589	2.72143	1.89333	-	-	GO:0016301//kinase activity	GO:0001871	GO:0032550	GO:0006464//cellular protein modification process
Pbr026289.1	1068	Probable cinnamyl alcohol dehydrogenase 1 GN=CAD1 OS=Aralia cordata (Udo) PE=2 SV=1	hypothetical protein PRUPE_ppa007749mg [Prunus persica]	3.64598	19.6676	4.99057	8.69127	1.7135	3.75193	ko00940//Phenylpropanoid biosynthesis	ko01100//Metabolic pathways	ko01110//Biosynthesis of secondary metabolites	-	GO:0046914//transition metal ion binding	GO:0016616//oxidoreductase activity, acting on the CH-OH group of donors, NAD or NADP as acceptor	GO:0009699//phenylpropanoid biosynthetic process	GO:0009628//response to abiotic stimulus
Pbr022893.1	1494	Polyamine oxidase 1 GN=MSH12.17 OS=Arabidopsis thaliana (Mouse-ear cress) PE=1 SV=1	polyamine oxidase [Malus domestica]	1.34042	13.8816	0.777092	2.91561	1.15491	15.3416	-	-	GO:0016647//oxidoreductase activity, acting on the CH-NH group of donors, oxygen as acceptor	GO:0000166//nucleotide binding	GO:0006595//polyamine metabolic process	GO:0044710
Pbr041835.2	1365	Isovaleryl-CoA dehydrogenase, mitochondrial (Precursor) GN=IVD OS=Solanum tuberosum (Potato) PE=1 SV=2	hypothetical protein PRUPE_ppa006518mg [Prunus persica]	14.2226	157.467	15.0776	23.1359	12.9853	49.0045	ko00071//Fatty acid metabolism	ko01100//Metabolic pathways	ko00281//Geraniol degradation	ko00280//Valine, leucine and isoleucine degradation	ko01110//Biosynthesis of secondary metabolites	ko00650//Butanoate metabolism	GO:0044429	GO:0003995//acyl-CoA dehydrogenase activity	GO:0032550	GO:0000166//nucleotide binding	GO:0009063//cellular amino acid catabolic process
Pbr000291.1	1470	Probable ADP-ribosylation factor GTPase-activating protein AGD5 GN=MDK4.13 OS=Arabidopsis thaliana (Mouse-ear cress) PE=1 SV=1	hypothetical protein PRUPE_ppa006407mg [Prunus persica]	3.78417	25.9013	1.75905	3.1396	2.13413	9.0863	ko04144//Endocytosis	-	-	GO:0043087//regulation of GTPase activity
Pbr010854.1	930	Beta-carotene hydroxylase 2, chloroplastic (Precursor	Fragment) GN=CA2 OS=Capsicum annuum (Bell pepper) PE=2 SV=1	11.2451	76.6209	7.77388	20.854	6.29682	48.5443	0.9957	ko00906//Carotenoid biosynthesis	GO:0031224//intrinsic component of membrane	GO:0046914//transition metal ion binding	GO:0003824//catalytic activity	GO:0006631//fatty acid metabolic process
Pbr013374.1	1467	--	hypothetical protein PRUPE_ppa006133mg [Prunus persica]	2.27514	22.1844	2.01446	2.50975	1.81772	4.18825	ko00564//Glycerophospholipid metabolism	ko01100//Metabolic pathways	GO:0042175//nuclear outer membrane-endoplasmic reticulum membrane network	GO:0043231//intracellular membrane-bounded organelle	-	GO:0006658//phosphatidylserine metabolic process
Pbr011272.2	975	Protein THYLAKOID FORMATION1, chloroplastic (Precursor) GN=THF1 OS=Solanum tuberosum (Potato) PE=2 SV=1	hypothetical protein PRUPE_ppa009554mg [Prunus persica]	32.2923	388.875	29.3897	34.89	31.747	248.123	-	GO:0009521	GO:0009526//plastid envelope	GO:0044434	-	GO:0009668	GO:0006605//protein targeting	GO:0044743//intracellular protein transmembrane import	GO:0007165//signal transduction	GO:0044237//cellular metabolic process
Pbr042289.1	612	--	hypothetical protein PRUPE_ppa011625mg [Prunus persica]	4.45381	55.6101	3.01798	8.81218	4.52804	20.6027	-	GO:0016020//membrane	GO:0032553//ribonucleotide binding	GO:0003824//catalytic activity	GO:0044710	GO:0006351//transcription, DNA-templated
Pbr026610.2	1893	Chloride channel protein CLC-c GN=K9P8.3 OS=Arabidopsis thaliana (Mouse-ear cress) PE=1 SV=1	hypothetical protein PRUPE_ppa001898mg [Prunus persica]	1.88069	10.8714	1.08721	1.42447	0.883864	8.12842	-	GO:0031224//intrinsic component of membrane	GO:0000325//plant-type vacuole	GO:0044437	GO:0017076//purine nucleotide binding	GO:0005254//chloride channel activity	GO:0044763	GO:0015698//inorganic anion transport
Pbr023059.1	576	1-aminocyclopropane-1-carboxylate oxidase homolog 1 GN=At1g06620 OS=Arabidopsis thaliana (Mouse-ear cress) PE=2 SV=1	hypothetical protein PRUPE_ppa021125mg [Prunus persica]	1.9315	113.279	22.9043	9.72305	9.16822	80.1412	ko00941//Flavonoid biosynthesis	ko00270//Cysteine and methionine metabolism	ko01100//Metabolic pathways	ko01110//Biosynthesis of secondary metabolites	ko00402//Benzoxazinoid biosynthesis	-	GO:0016705//oxidoreductase activity, acting on paired donors, with incorporation or reduction of molecular oxygen	GO:0044710
Pbr017734.2	1230	SNF1-related protein kinase regulatory subunit gamma-1 GN=T8P19.40 OS=Arabidopsis thaliana (Mouse-ear cress) PE=1 SV=2	hypothetical protein PRUPE_ppa006138mg [Prunus persica]	1.71856	31.6037	10.6401	6.87201	2.55054	18.5041	-	-	GO:0017076//purine nucleotide binding	GO:0003824//catalytic activity	GO:0008152//metabolic process
Pbr024013.2	1089	Vignain (Precursor) GN=CYSEP OS=Ricinus communis (Castor bean) PE=1 SV=1	hypothetical protein PRUPE_ppa007566mg [Prunus persica]	1.63459	32.0333	4.94279	3.80946	2.54469	6.08357	ko04145//Phagosome	ko05323//Rheumatoid arthritis	ko04142//Lysosome	ko04612//Antigen processing and presentation	GO:0044432	GO:0016023//cytoplasmic membrane-bounded vesicle	GO:0016628//oxidoreductase activity, acting on the CH-CH group of donors, NAD or NADP as acceptor	GO:0070011//peptidase activity, acting on L-amino acid peptides	GO:0016485//protein processing	GO:0044710
Pbr026949.2	768	NAC transcription factor 25 GN=At1g61110 OS=Arabidopsis thaliana (Mouse-ear cress) PE=2 SV=1	NAC domain class transcription factor [Malus domestica]	11.2269	168.117	36.624	17.9606	13.2758	49.7404	-	-	GO:0003676//nucleic acid binding	GO:0001101//response to acid chemical	GO:0010087//phloem or xylem histogenesis	GO:0006970//response to osmotic stress	GO:0010260//organ senescence	GO:0006351//transcription, DNA-templated
Pbr006552.1	1695	Sodium/hydrogen exchanger 1 GN=NHX1 OS=Arabidopsis thaliana (Mouse-ear cress) PE=1 SV=2	hypothetical protein PRUPE_ppa003873mg [Prunus persica]	7.77797	15.6551	2.02369	5.23152	1.23389	7.1867	-	GO:0031224//intrinsic component of membrane	GO:0005451//monovalent cation:proton antiporter activity	GO:0044763	GO:0055067	GO:0015992//proton transport	GO:0006814//sodium ion transport
Pbr039283.1	1140	Bifunctional UDP-glucose 4-epimerase and UDP-xylose 4-epimerase 1 GN=UGE1 OS=Arabidopsis thaliana (Mouse-ear cress) PE=1 SV=2	UDP-galactose [Malus domestica]	34.9866	567.97	46.9389	52.2202	44.3515	1377.58	ko00052//Galactose metabolism	ko00520//Amino sugar and nucleotide sugar metabolism	ko01100//Metabolic pathways	ko01110//Biosynthesis of secondary metabolites	GO:0044444	GO:0016020//membrane	GO:0005515//protein binding	GO:0016857//racemase and epimerase activity, acting on carbohydrates and derivatives	GO:0048037//cofactor binding	GO:0006012//galactose metabolic process	GO:0048229//gametophyte development
Pbr016966.1	282	Dynein 8 kDa light chain, flagellar outer arm OS=Chlamydomonas reinhardtii (Chlamydomonas smithii) PE=1 SV=1	hypothetical protein PRUPE_ppa013131mg [Prunus persica]	1.18356	69.5829	9.16953	9.01049	5.37694	79.5728	ko04962//Vasopressin-regulated water reabsorption	GO:0043231//intracellular membrane-bounded organelle	GO:0015630//microtubule cytoskeleton	GO:0005088//Ras guanyl-nucleotide exchange factor activity	GO:0007017//microtubule-based process	GO:0022622//root system development	GO:0000904//cell morphogenesis involved in differentiation
Pbr016501.2	2265	Probable acyl-activating enzyme 16, chloroplastic (Precursor) GN=AAE16 OS=Arabidopsis thaliana (Mouse-ear cress) PE=2 SV=1	hypothetical protein PRUPE_ppa001880mg [Prunus persica]	1.62093	27.2577	2.21338	2.86183	2.10068	10.025	ko04146//Peroxisome	ko03320//PPAR signaling pathway	ko00071//Fatty acid metabolism	ko01100//Metabolic pathways	ko03010//Ribosome	ko04920//Adipocytokine signaling pathway	GO:0009526//plastid envelope	-	GO:0008152//metabolic process
Pbr019713.1	267	Snakin-1 (Precursor) GN=SN1 OS=Solanum tuberosum (Potato) PE=1 SV=1	hypothetical protein PRUPE_ppa014086mg [Prunus persica]	5.62523	160.129	92.3009	20.0045	12.3372	202.904	-	-	-	-
Pbr019494.1	1341	Ethylene-responsive transcription factor ABR1 GN=MVP7.8 OS=Arabidopsis thaliana (Mouse-ear cress) PE=2 SV=1	AP2 domain class transcription factor [Malus domestica]	48.1605	131.139	19.6369	50.1935	10.0595	30.0405	-	-	-	-
Pbr011174.1	600	--	hypothetical protein PRUPE_ppb009805mg [Prunus persica]	16.5027	59.2039	2.02291	12.0998	4.53146	5.69893	-	GO:0000325//plant-type vacuole	-	-
Pbr010853.1	1419	Probable polygalacturonase OS=Vitis vinifera (Grape) PE=1 SV=1	hypothetical protein PRUPE_ppa005185mg [Prunus persica]	1.25445	23.6843	2.97514	4.23913	1.80551	9.60113	ko00500//Starch and sucrose metabolism	ko01100//Metabolic pathways	ko00040//Pentose and glucuronate interconversions	-	GO:0004553//hydrolase activity, hydrolyzing O-glycosyl compounds	GO:0044238//primary metabolic process
Pbr018758.1	2967	L-arabinokinase OS=Arabidopsis thaliana (Mouse-ear cress) PE=1 SV=1	hypothetical protein PRUPE_ppa000820mg [Prunus persica]	20.3235	204.769	15.9364	35.0602	15.5783	241.909	ko00520//Amino sugar and nucleotide sugar metabolism	ko01100//Metabolic pathways	ko01110//Biosynthesis of secondary metabolites	GO:0005911//cell-cell junction	GO:0044444	GO:0032550	GO:0016773//phosphotransferase activity, alcohol group as acceptor	GO:0019321	GO:0016310//phosphorylation	GO:0010467//gene expression
Pbr032405.1	1629	Probable glycosyltransferase At5g03795 GN=At5g03795 OS=Arabidopsis thaliana (Mouse-ear cress) PE=3 SV=2	PREDICTED: probable glycosyltransferase At5g03795-like [Fragaria vesca subsp. vesca]	2.86844	29.2491	1.03664	2.76949	2.2147	9.01937	-	-	GO:0016757//transferase activity, transferring glycosyl groups	-
Pbr004973.1	2196	G-type lectin S-receptor-like serine/threonine-protein kinase RLK1 (Precursor) GN=RLK1 OS=Arabidopsis thaliana (Mouse-ear cress) PE=2 SV=2	PREDICTED: G-type lectin S-receptor-like serine/threonine-protein kinase RLK1-like [Fragaria vesca subsp. vesca]	0.0506623	9.15345	0.60077	0.590349	0.690481	0.559577	ko05142//Chagas disease (American trypanosomiasis)	ko05133//Pertussis	ko05145//Toxoplasmosis	ko04626//Plant-pathogen interaction	ko04722//Neurotrophin signaling pathway	ko05162//Measles	ko04620//Toll-like receptor signaling pathway	ko05164//Influenza A	ko05140//Leishmaniasis	ko05152//Tuberculosis	ko04064//NF-kappa B signaling pathway	ko04210//Apoptosis	-	GO:0016301//kinase activity	GO:0044237//cellular metabolic process
Pbr004660.2	399	Uncharacterized protein At5g65660 GN=At5g65660 OS=Arabidopsis thaliana (Mouse-ear cress) PE=1 SV=1	hypothetical protein PRUPE_ppa013265mg [Prunus persica]	1.25475	45.3139	9.52269	4.1589	3.40711	9.64104	-	GO:0044464	GO:0016020//membrane	-	-
Pbr013231.1	2016	ABC transporter G family member 21 GN=T5M7.6 OS=Arabidopsis thaliana (Mouse-ear cress) PE=2 SV=2	hypothetical protein PRUPE_ppa002351mg [Prunus persica]	5.18746	33.6842	3.08881	21.8126	2.48981	7.26147	ko03040//Spliceosome	ko04976//Bile secretion	ko02010//ABC transporters	-	GO:0017111//nucleoside-triphosphatase activity	GO:0032550	GO:0015604	GO:0009154//purine ribonucleotide catabolic process	GO:0044765
Pbr024864.1	804	NAC domain-containing protein 72 GN=F27G19.10 OS=Arabidopsis thaliana (Mouse-ear cress) PE=2 SV=1	NAC domain class transcription factor [Malus domestica]	40.7518	613.125	104.427	62.9499	45.0025	650.765	-	-	-	-
Pbr028196.1	867	Transcription factor bHLH113 GN=MLD14.24 OS=Arabidopsis thaliana (Mouse-ear cress) PE=2 SV=1	hypothetical protein PRUPE_ppa009578mg [Prunus persica]	1.92482	32.3234	5.84322	6.33998	2.35197	8.01103	-	-	GO:0005515//protein binding	-
Pbr008557.1	1086	Transcription factor TGA7 GN=F28K19.13 OS=Arabidopsis thaliana (Mouse-ear cress) PE=1 SV=1	hypothetical protein PRUPE_ppa007593mg [Prunus persica]	1.33178	43.286	6.46282	4.87048	3.12946	36.0119	ko04075//Plant hormone signal transduction	-	GO:0001071//nucleic acid binding transcription factor activity	GO:0003677//DNA binding	GO:0006351//transcription, DNA-templated
Pbr028247.1	1425	Anthocyanidin 3-O-glucoside 5-O-glucosyltransferase 1 (Precursor) GN=PF3R4 OS=Perilla frutescens (Beefsteak mint) PE=1 SV=1	UDP-glucose:flavonoid 7-O-glucosyltransferase [Malus domestica]	8.39288	204.798	20.4791	16.9215	14.7135	34.306	ko00942//Anthocyanin biosynthesis	-	GO:0016757//transferase activity, transferring glycosyl groups	-
Pbr036379.1	1311	F-box/kelch-repeat protein At3g06240 GN=At3g06240 OS=Arabidopsis thaliana (Mouse-ear cress) PE=2 SV=1	hypothetical protein PRUPE_ppa005203mg [Prunus persica]	3.18234	66.4411	7.36629	10.6007	4.66627	110.115	-	-	-	-
Pbr036374.1	1044	2-alkenal reductase (NADP(+)-dependent) GN=DBR OS=Nicotiana tabacum (Common tobacco) PE=1 SV=1	hypothetical protein PRUPE_ppa007757mg [Prunus persica]	1.5452	48.0327	10.9183	1.34111	3.35553	25.2808	-	GO:0005911//cell-cell junction	GO:0043231//intracellular membrane-bounded organelle	GO:0044444	GO:0016020//membrane	GO:0046914//transition metal ion binding	GO:0016628//oxidoreductase activity, acting on the CH-CH group of donors, NAD or NADP as acceptor	GO:0006950//response to stress	GO:0044710	GO:0010038//response to metal ion
Pbr003426.1	678	--	hypothetical protein PRUPE_ppa011093mg [Prunus persica]	6.72778	41.4123	12.2978	18.5857	2.85337	11.5838	-	GO:0009532//plastid stroma	GO:0005515//protein binding	GO:0006457//protein folding
Pbr031694.1	2247	Mechanosensitive ion channel protein 10 GN=MSL10 OS=Arabidopsis thaliana (Mouse-ear cress) PE=1 SV=1	hypothetical protein PRUPE_ppa001792mg [Prunus persica]	1.01501	13.5369	0.187883	1.29237	0.930772	0.190218	-	-	-	GO:0044763
Pbr013533.1	711	Homeobox-leucine zipper protein ATHB-7 GN=ATHB-7 OS=Arabidopsis thaliana (Mouse-ear cress) PE=2 SV=2	HD domain class transcription factor [Malus domestica]	54.0625	440.301	116.825	109.547	29.6361	399.842	-	-	GO:0003677//DNA binding	GO:0050896//response to stimulus	GO:0006351//transcription, DNA-templated
Pbr011976.1	2331	Beta-D-xylosidase 1 (Precursor) GN=K7J8.3 OS=Arabidopsis thaliana (Mouse-ear cress) PE=1 SV=1	beta-D-xylosidase [Pyrus pyrifolia]	8.23312	24.1134	1.56209	7.51927	1.57015	20.8805	ko00540//Lipopolysaccharide biosynthesis	ko00500//Starch and sucrose metabolism	ko00940//Phenylpropanoid biosynthesis	ko00460//Cyanoamino acid metabolism	ko01100//Metabolic pathways	ko03010//Ribosome	ko01110//Biosynthesis of secondary metabolites	ko00511//Other glycan degradation	ko00970//Aminoacyl-tRNA biosynthesis	GO:0005618//cell wall	GO:0005576//extracellular region	GO:0015926//glucosidase activity	GO:0003006//developmental process involved in reproduction	GO:0044238//primary metabolic process
Pbr030600.1	993	Polygalacturonase inhibitor (Precursor) GN=PGIP OS=Pyrus communis (Pear) PE=1 SV=1	RecName: Full=Polygalacturonase inhibitor	7.78669	58.4788	3.72005	5.43107	3.73848	28.0319	0.864	521	0.993	ko04626//Plant-pathogen interaction	ko04075//Plant hormone signal transduction	GO:0005576//extracellular region	GO:0030312//external encapsulating structure	-	-
Pbr023245.1	654	--	hypothetical protein PRUPE_ppa011654mg [Prunus persica]	0.765512	22.8483	2.34003	2.93377	1.43907	6.61716	-	-	-	-
Pbr002552.1	1593	Organic cation/carnitine transporter 3 GN=F3O9.19 OS=Arabidopsis thaliana (Mouse-ear cress) PE=2 SV=1	hypothetical protein PRUPE_ppa004111mg [Prunus persica]	-	9.94777	0.496908	0.358079	0.623626	7.31148	-	GO:0031224//intrinsic component of membrane	GO:0005215//transporter activity	GO:0044763	GO:0009628//response to abiotic stimulus	GO:0006950//response to stress
Pbr037107.1	747	Thaumatin-like protein 1a (Precursor) GN=TL1 OS=Malus domestica (Apple) PE=1 SV=1	thaumatin-like protein [Pyrus x bretschneideri]	1.48935	21.7834	0.565158	7.28904	1.25991	0.929795	-	-	-	-
Pbr018157.1	1206	Probable sarcosine oxidase GN=At2g24580 OS=Arabidopsis thaliana (Mouse-ear cress) PE=2 SV=1	hypothetical protein PRUPE_ppa006663mg [Prunus persica]	0.645756	11.3321	3.5006	3.0099	0.650325	4.96175	ko04146//Peroxisome	ko00260//Glycine, serine and threonine metabolism	ko00310//Lysine degradation	ko01100//Metabolic pathways	-	GO:0016647//oxidoreductase activity, acting on the CH-NH group of donors, oxygen as acceptor	GO:0006760//folic acid-containing compound metabolic process
Pbr011705.1	3180	Saccharopine dehydrogenase GN=F4I10.80 OS=Arabidopsis thaliana (Mouse-ear cress) PE=1 SV=1	hypothetical protein PRUPE_ppa000657mg [Prunus persica]	6.24494	143.612	9.44247	13.0945	8.1882	40.709	ko00310//Lysine degradation	ko01100//Metabolic pathways	ko01110//Biosynthesis of secondary metabolites	-	GO:0004753//saccharopine dehydrogenase activity	GO:0044710
Pbr034739.1	777	E3 ubiquitin-protein ligase RMA1H1 GN=RMA1H1 OS=Capsicum annuum (Bell pepper) PE=1 SV=1	hypothetical protein PRUPE_ppa010129mg [Prunus persica]	3.7228	91.9137	39.6636	10.9452	5.18151	35.4808	ko04141//Protein processing in endoplasmic reticulum	-	GO:0046914//transition metal ion binding	-
Pbr010663.1	486	Cucumber peeling cupredoxin OS=Cucumis sativus (Cucumber) PE=1 SV=3	hypothetical protein PRUPE_ppa016302mg [Prunus persica]	0.572297	26.8074	1.73734	2.0273	1.50618	0.989397	-	-	GO:0046914//transition metal ion binding	-
Pbr037817.1	777	--	hypothetical protein PRUPE_ppa010053mg [Prunus persica]	5.94216	122.917	2.71668	5.60608	6.86381	4.88204	-	GO:0043231//intracellular membrane-bounded organelle	-	GO:0009755//hormone-mediated signaling pathway
Pbr019782.1	1158	--	PREDICTED: uncharacterized protein LOC101295482 [Fragaria vesca subsp. vesca]	0.864672	18.5982	3.18999	3.62725	1.0385	6.32086	-	-	-	-
Pbr031075.1	2361	--	hypothetical protein PRUPE_ppa001417mg [Prunus persica]	0.212048	5.29294	0.402325	0.614983	0.287895	0.724133	-	-	-	-
Pbr025274.1	975	Gibberellin 2-beta-dioxygenase 1 GN=GA2OX1 OS=Pisum sativum (Garden pea) PE=1 SV=1	gibberellin 2-oxidase [Malus domestica]	0.684643	31.0337	0.974245	1.70195	1.66243	17.8639	ko00904//Diterpenoid biosynthesis	-	GO:0046914//transition metal ion binding	GO:0016705//oxidoreductase activity, acting on paired donors, with incorporation or reduction of molecular oxygen	GO:0044710
Pbr040551.1	585	--	hypothetical protein PRUPE_ppa011386mg [Prunus persica]	1.14107	41.8145	6.22434	3.2798	2.23445	149.962	-	-	-	-
Pbr034556.1	885	--	hypothetical protein PRUPE_ppa009620mg [Prunus persica]	0.628556	16.6442	1.55035	1.46487	0.886205	12.6777	-	-	-	-
Pbr016902.1	1800	Alpha-N-arabinofuranosidase (Precursor) GN=Xyl2 OS=Medicago sativa subsp. varia (Alfalfa) PE=2 SV=1	hypothetical protein PRUPE_ppa002894mg [Prunus persica]	0.834408	14.801	0.11727	0.460945	0.784292	5.96606	ko00500//Starch and sucrose metabolism	ko02030//Bacterial chemotaxis	ko00940//Phenylpropanoid biosynthesis	ko00460//Cyanoamino acid metabolism	ko01100//Metabolic pathways	ko02020//Two-component system	ko01110//Biosynthesis of secondary metabolites	-	GO:0015926//glucosidase activity	GO:0044238//primary metabolic process
Pbr008630.1	870	Myb-related protein 305 GN=MYB305 OS=Antirrhinum majus (Garden snapdragon) PE=2 SV=1	hypothetical protein PRUPE_ppa015973mg [Prunus persica]	0.127879	17.4812	0.727884	-	0.901485	8.4747	-	-	GO:0003676//nucleic acid binding	GO:0042221//response to chemical
Pbr036975.1	1089	Vignain (Precursor) GN=CYSEP OS=Ricinus communis (Castor bean) PE=1 SV=1	hypothetical protein PRUPE_ppa007566mg [Prunus persica]	0.868377	13.4286	2.66523	0.999983	0.672181	1.71714	ko04145//Phagosome	ko05323//Rheumatoid arthritis	ko04142//Lysosome	ko04612//Antigen processing and presentation	GO:0044432	GO:0016023//cytoplasmic membrane-bounded vesicle	GO:0016628//oxidoreductase activity, acting on the CH-CH group of donors, NAD or NADP as acceptor	GO:0070011//peptidase activity, acting on L-amino acid peptides	GO:0016485//protein processing	GO:0044710
Pbr035890.1	2217	Gamma-glutamyl phosphate reductase OS=Actinidia deliciosa (Kiwi) PE=2 SV=1	hypothetical protein PRUPE_ppa002087mg [Prunus persica]	1.07892	14.1998	0.476063	1.30986	0.707525	4.60291	ko00330//Arginine and proline metabolism	ko01100//Metabolic pathways	GO:0044424	GO:0016620//oxidoreductase activity, acting on the aldehyde or oxo group of donors, NAD or NADP as acceptor	GO:0016774	GO:0006560//proline metabolic process	GO:0006796//phosphate-containing compound metabolic process
Pbr041497.1	1341	Probable protein phosphatase 2C 6 OS=Oryza sativa subsp. japonica (Rice) PE=2 SV=1	hypothetical protein PRUPE_ppa005286mg [Prunus persica]	5.39265	65.1133	6.68991	8.12067	3.2362	16.0561	ko04075//Plant hormone signal transduction	-	GO:0043169//cation binding	GO:0004721//phosphoprotein phosphatase activity	GO:0006464//cellular protein modification process	GO:0009738//abscisic acid-activated signaling pathway	GO:0006950//response to stress
Pbr002514.1	1269	Probable purine permease 4 GN=PUP4 OS=Arabidopsis thaliana (Mouse-ear cress) PE=2 SV=1	hypothetical protein PRUPE_ppa022736mg [Prunus persica]	1.3589	9.26096	0.582193	1.18505	0.453229	3.57867	-	GO:0016020//membrane	-	-
Pbr038939.1	741	--	hypothetical protein PRUPE_ppa012428mg [Prunus persica]	1.2762	65.9512	4.41544	4.33885	3.17527	73.8323	-	-	-	-
Pbr024972.1	1542	Cytokinin dehydrogenase 7 GN=F13M11.? OS=Arabidopsis thaliana (Mouse-ear cress) PE=1 SV=1	hypothetical protein PRUPE_ppa004276mg [Prunus persica]	5.37513	313.063	15.058	11.6357	14.8178	190.946	ko00908//Zeatin biosynthesis	-	GO:0016645//oxidoreductase activity, acting on the CH-NH group of donors	GO:0016616//oxidoreductase activity, acting on the CH-OH group of donors, NAD or NADP as acceptor	GO:0000166//nucleotide binding	GO:0009690//cytokinin metabolic process	GO:0044710
Pbr036934.1	915	Vegetative cell wall protein gp1 (Precursor) GN=GP1 OS=Chlamydomonas reinhardtii (Chlamydomonas smithii) PE=2 SV=1	hypothetical protein PRUPE_ppa020510mg [Prunus persica]	1.39828	22.9563	1.15348	1.41684	1.08572	1.16781	-	GO:0043231//intracellular membrane-bounded organelle	-	-
Pbr038270.1	1251	Probable aminotransferase TAT2 GN=At5g53970 OS=Arabidopsis thaliana (Mouse-ear cress) PE=2 SV=1	hypothetical protein PRUPE_ppa006368mg [Prunus persica]	15.3853	412.878	15.1017	31.3791	18.7662	215.931	ko00400//Phenylalanine, tyrosine and tryptophan biosynthesis	ko00360//Phenylalanine metabolism	ko00130//Ubiquinone and other terpenoid-quinone biosynthesis	ko00270//Cysteine and methionine metabolism	ko01100//Metabolic pathways	ko00950//Isoquinoline alkaloid biosynthesis	ko00350//Tyrosine metabolism	ko00960//Tropane, piperidine and pyridine alkaloid biosynthesis	ko01110//Biosynthesis of secondary metabolites	-	GO:0070547	GO:0070546	GO:0043168//anion binding	GO:0018130	GO:0019752//carboxylic acid metabolic process
Pbr031339.1	972	Cytochrome P450 89A2 GN=F13O11.20 OS=Arabidopsis thaliana (Mouse-ear cress) PE=2 SV=2	hypothetical protein PRUPE_ppa004199mg [Prunus persica]	47.7295	80.7506	16.0161	20.6998	3.65788	35.7832	ko00624//Polycyclic aromatic hydrocarbon degradation	ko00903//Limonene and pinene degradation	ko01120//Microbial metabolism in diverse environments	ko01100//Metabolic pathways	ko00627//Aminobenzoate degradation	ko00945//Stilbenoid, diarylheptanoid and gingerol biosynthesis	ko00363//Bisphenol degradation	ko01110//Biosynthesis of secondary metabolites	-	GO:0046914//transition metal ion binding	GO:0016712//oxidoreductase activity, acting on paired donors, with incorporation or reduction of molecular oxygen, reduced flavin or flavoprotein as one donor, and incorporation of one atom of oxygen	GO:0046906//tetrapyrrole binding	GO:0044710
Pbr032336.1	858	Transcription factor bHLH113 GN=MLD14.24 OS=Arabidopsis thaliana (Mouse-ear cress) PE=2 SV=1	hypothetical protein PRUPE_ppa009578mg [Prunus persica]	1.49117	28.4479	7.93419	4.65377	1.27973	9.96316	-	-	GO:0005515//protein binding	-
Pbr016957.1	1563	Probable chlorophyll(ide) b reductase NYC1, chloroplastic (Precursor) OS=Oryza sativa subsp. japonica (Rice) PE=1 SV=1	hypothetical protein PRUPE_ppa004339mg [Prunus persica]	4.55553	122.379	7.83302	7.39856	5.48619	10.7675	ko00860//Porphyrin and chlorophyll metabolism	ko01100//Metabolic pathways	ko01110//Biosynthesis of secondary metabolites	-	GO:0016616//oxidoreductase activity, acting on the CH-OH group of donors, NAD or NADP as acceptor	GO:0044710	GO:0044257//cellular protein catabolic process
Pbr025119.1	723	Cytochrome P450 89A9 GN=CYP89A9 OS=Arabidopsis thaliana (Mouse-ear cress) PE=2 SV=1	hypothetical protein PRUPE_ppa004199mg [Prunus persica]	19.3887	35.7457	6.05815	8.89375	1.591	20.765	ko00624//Polycyclic aromatic hydrocarbon degradation	ko00903//Limonene and pinene degradation	ko01120//Microbial metabolism in diverse environments	ko01100//Metabolic pathways	ko00627//Aminobenzoate degradation	ko00945//Stilbenoid, diarylheptanoid and gingerol biosynthesis	ko00363//Bisphenol degradation	ko01110//Biosynthesis of secondary metabolites	-	GO:0046914//transition metal ion binding	GO:0016705//oxidoreductase activity, acting on paired donors, with incorporation or reduction of molecular oxygen	GO:0004497//monooxygenase activity	GO:0046906//tetrapyrrole binding	GO:0044710
Pbr042866.1	1761	Asparagine synthetase [glutamine-hydrolyzing] OS=Asparagus officinalis (Garden asparagus) PE=2 SV=2	hypothetical protein PRUPE_ppa003265mg [Prunus persica]	18.7951	552.004	52.1723	55.4194	24.0498	172.934	ko00910//Nitrogen metabolism	ko01120//Microbial metabolism in diverse environments	ko01100//Metabolic pathways	ko01110//Biosynthesis of secondary metabolites	ko00250//Alanine, aspartate and glutamate metabolism	-	GO:0032550	GO:0016884//carbon-nitrogen ligase activity, with glutamine as amido-N-donor	GO:0009267//cellular response to starvation	GO:0009064//glutamine family amino acid metabolic process	GO:0006529//asparagine biosynthetic process	GO:0034285	GO:0009746
Pbr010123.1	1080	Tonoplast dicarboxylate transporter GN=MNJ7.15 OS=Arabidopsis thaliana (Mouse-ear cress) PE=2 SV=2	malate transporter [Malus domestica]	0.669587	12.2603	6.44986	8.01852	0.532544	3.95759	-	-	GO:0005215//transporter activity	GO:0044763	GO:0006811//ion transport
Pbr011634.1	1383	Mitogen-activated protein kinase kinase kinase ANP1 GN=ANP1 OS=Arabidopsis thaliana (Mouse-ear cress) PE=1 SV=2	hypothetical protein PRUPE_ppa016693mg, partial [Prunus persica]	1.81	20.994	4.08284	3.3371	0.907351	11.4349	ko04626//Plant-pathogen interaction	ko04011//MAPK signaling pathway - yeast	-	GO:0004672//protein kinase activity	GO:0097159//organic cyclic compound binding	GO:1901363	GO:0036094//small molecule binding	GO:0000160//phosphorelay signal transduction system	GO:0006468//protein phosphorylation	GO:0001101//response to acid chemical	GO:0010243//response to organonitrogen compound	GO:0009755//hormone-mediated signaling pathway	GO:0009657//plastid organization	GO:0006351//transcription, DNA-templated
Pbr037588.1	591	--	hypothetical protein PRUPE_ppa011386mg [Prunus persica]	0.282372	33.112	2.32159	2.98327	1.41553	34.8951	-	-	-	-
Pbr009828.1	774	Carbonic anhydrase 2, chloroplastic GN=T9L3_40 OS=Arabidopsis thaliana (Mouse-ear cress) PE=1 SV=2	hypothetical protein PRUPE_ppa010302mg [Prunus persica]	0.574958	19.0998	4.56808	1.74194	0.810637	3.93458	ko00910//Nitrogen metabolism	-	GO:0016836//hydro-lyase activity	GO:0046914//transition metal ion binding	GO:0044699
Pbr017160.1	420	Organ-specific protein P4 OS=Pisum sativum (Garden pea) PE=2 SV=1	hypothetical protein PRUPE_ppa013282mg [Prunus persica]	1.7218	141.046	2.63858	0.493869	5.97555	139.547	-	-	-	-
Pbr012779.1	1002	Probable carboxylesterase 15 GN=CXE15 OS=Arabidopsis thaliana (Mouse-ear cress) PE=2 SV=1	CXE carboxylesterase [Malus pumila]	4.49681	309.67	16.6952	13.8697	12.9933	137.941	ko00943//Isoflavonoid biosynthesis	ko04075//Plant hormone signal transduction	ko01110//Biosynthesis of secondary metabolites	-	GO:0003824//catalytic activity	-
Pbr039280.1	648	BON1-associated protein 2 GN=F4I18.26 OS=Arabidopsis thaliana (Mouse-ear cress) PE=1 SV=1	hypothetical protein PRUPE_ppa010653mg [Prunus persica]	0.171689	21.2545	7.32939	1.52048	0.887573	8.49232	-	-	-	-
Pbr019967.1	1728	Protein TIC 55, chloroplastic (Precursor) GN=TIC55 OS=Pisum sativum (Garden pea) PE=1 SV=1	hypothetical protein PRUPE_ppa003695mg [Prunus persica]	1.64178	23.1419	0.33593	2.19069	0.907745	9.80121	ko00860//Porphyrin and chlorophyll metabolism	ko01110//Biosynthesis of secondary metabolites	GO:0031224//intrinsic component of membrane	GO:0009528//plastid inner membrane	GO:0043169//cation binding	GO:0051536//iron-sulfur cluster binding	GO:0016709//oxidoreductase activity, acting on paired donors, with incorporation or reduction of molecular oxygen, NAD(P)H as one donor, and incorporation of one atom of oxygen	GO:0016703	GO:0044710	GO:0006605//protein targeting
Pbr027613.1	507	--	hypothetical protein PRUPE_ppa020923mg [Prunus persica]	0.987466	18.4599	3.33075	1.02281	0.721899	4.53132	-	-	-	-
Pbr041454.1	2013	Beta-galactosidase (Precursor) OS=Malus domestica (Apple) PE=1 SV=1	beta-D-galactosidase [Pyrus pyrifolia]	23.7652	577.262	20.5004	34.2102	22.5196	345.62	ko00531//Glycosaminoglycan degradation	ko00052//Galactose metabolism	ko00400//Phenylalanine, tyrosine and tryptophan biosynthesis	ko00051//Fructose and mannose metabolism	ko04142//Lysosome	ko00520//Amino sugar and nucleotide sugar metabolism	ko00604//Glycosphingolipid biosynthesis - ganglio series	ko01100//Metabolic pathways	ko00600//Sphingolipid metabolism	ko03010//Ribosome	ko01110//Biosynthesis of secondary metabolites	ko00511//Other glycan degradation	GO:0030312//external encapsulating structure	GO:0005488	GO:0015925//galactosidase activity	GO:0044238//primary metabolic process
Pbr002233.1	1464	1-aminocyclopropane-1-carboxylate synthase GN=ACS1 OS=Glycine max (Soybean) PE=2 SV=1	1-aminocyclopropane-1-carboxylate synthase [Eriobotrya japonica]	0.759935	13.04	1.83835	1.5231	0.500004	0.0364942	ko00270//Cysteine and methionine metabolism	ko01100//Metabolic pathways	ko01110//Biosynthesis of secondary metabolites	-	GO:0005515//protein binding	GO:0043168//anion binding	GO:0016846//carbon-sulfur lyase activity	GO:0009605//response to external stimulus	GO:0006950//response to stress	GO:0009725//response to hormone	GO:0018871	GO:0010039//response to iron ion	GO:0001101//response to acid chemical
Pbr004500.1	504	NAC transcription factor 25 GN=At1g61110 OS=Arabidopsis thaliana (Mouse-ear cress) PE=2 SV=1	NAC domain class transcription factor [Malus domestica]	14.4587	324.972	35.914	20.6808	12.4491	248.374	-	-	GO:0003676//nucleic acid binding	GO:0001101//response to acid chemical	GO:0010087//phloem or xylem histogenesis	GO:0006970//response to osmotic stress	GO:0010260//organ senescence	GO:0006351//transcription, DNA-templated
Pbr013286.1	327	Protein NIM1-INTERACTING 2 GN=NIMIN-2 OS=Arabidopsis thaliana (Mouse-ear cress) PE=1 SV=1	hypothetical protein PRUPE_ppa024201mg [Prunus persica]	9.52638	127.983	3.22762	12.8451	4.79689	7.51579	-	-	-	-
Pbr027416.1	2082	Putative proline-rich receptor-like protein kinase PERK11 GN=PERK11 OS=Arabidopsis thaliana (Mouse-ear cress) PE=2 SV=2	hypothetical protein PRUPE_ppa002257mg [Prunus persica]	3.63367	20.2288	2.40793	1.71858	0.753402	5.10666	ko05142//Chagas disease (American trypanosomiasis)	ko05133//Pertussis	ko05145//Toxoplasmosis	ko04626//Plant-pathogen interaction	ko04722//Neurotrophin signaling pathway	ko05162//Measles	ko04620//Toll-like receptor signaling pathway	ko05164//Influenza A	ko05140//Leishmaniasis	ko05152//Tuberculosis	ko04064//NF-kappa B signaling pathway	ko04210//Apoptosis	-	GO:0004672//protein kinase activity	GO:0032550	GO:0050896//response to stimulus	GO:0006796//phosphate-containing compound metabolic process	GO:0006464//cellular protein modification process
Pbr013032.1	1173	--	hypothetical protein PRUPE_ppa006777mg [Prunus persica]	0.284538	7.29883	2.06947	1.50308	0.267448	3.41608	-	-	GO:0016407//acetyltransferase activity	-
Pbr022752.1	1686	Cyclic nucleotide-gated ion channel 1 GN=CNGC1 OS=Arabidopsis thaliana (Mouse-ear cress) PE=1 SV=1	hypothetical protein PRUPE_ppa016622mg [Prunus persica]	1.64968	248.16	5.16448	6.1514	9.08649	23.4498	ko04626//Plant-pathogen interaction	-	-	GO:0006811//ion transport
Pbr034106.1	519	--	hypothetical protein PRUPE_ppa012317mg [Prunus persica]	1.39336	16.5987	10.6763	11.2905	0.604464	0.926487	-	-	-	-
Pbr035833.1	510	18 kDa seed maturation protein GN=GMPM1 OS=Glycine max (Soybean) PE=2 SV=1	hypothetical protein PRUPE_ppa012476mg [Prunus persica]	19.8513	115.739	4.24242	13.2183	4.20339	30.6946	-	-	-	-
Pbr038248.1	2619	Glutamate receptor 2.8 (Precursor) GN=T9I4.19 OS=Arabidopsis thaliana (Mouse-ear cress) PE=2 SV=2	hypothetical protein PRUPE_ppa017547mg [Prunus persica]	0.169919	5.5634	1.37017	0.811801	0.199641	0.102	-	GO:0031224//intrinsic component of membrane	GO:0005231//excitatory extracellular ligand-gated ion channel activity	GO:0007215//glutamate receptor signaling pathway	GO:0006811//ion transport
Pbr033423.2	2547	Phosphoinositide phosphatase SAC2 GN=SAC2 OS=Arabidopsis thaliana (Mouse-ear cress) PE=2 SV=1	PREDICTED: polyphosphoinositide phosphatase-like [Fragaria vesca subsp. vesca]	0.218403	3.48669	2.19623	2.74857	0.123171	0.419532	-	-	-	-
Pbr014475.1	984	Probable carboxylesterase 11 GN=CXE11 OS=Arabidopsis thaliana (Mouse-ear cress) PE=2 SV=1	hypothetical protein PRUPE_ppa005102mg [Prunus persica]	0.734913	9.07903	13.6756	8.43192	0.318818	1.30311	ko04075//Plant hormone signal transduction	-	GO:0003824//catalytic activity	-
Pbr030002.1	1548	Cytochrome P450 734A1 GN=F18A8.8 OS=Arabidopsis thaliana (Mouse-ear cress) PE=2 SV=1	hypothetical protein PRUPE_ppa004328mg [Prunus persica]	1.18585	17.4853	4.02264	1.23946	0.607978	8.31784	ko00908//Zeatin biosynthesis	ko01100//Metabolic pathways	ko00905//Brassinosteroid biosynthesis	ko01110//Biosynthesis of secondary metabolites	-	GO:0046914//transition metal ion binding	GO:0016491//oxidoreductase activity	GO:0046906//tetrapyrrole binding	GO:0044710
Pbr028084.1	1602	--	hypothetical protein PRUPE_ppa004709mg [Prunus persica]	3.43764	42.3891	14.0988	8.57797	1.43607	15.0744	-	-	GO:0016899//oxidoreductase activity, acting on the CH-OH group of donors, oxygen as acceptor	GO:0044710
Pbr020227.1	669	Ethylene-responsive transcription factor RAP2-11 GN=T29J13.210 OS=Arabidopsis thaliana (Mouse-ear cress) PE=2 SV=1	hypothetical protein PRUPE_ppa018710mg [Prunus persica]	0.415749	43.0028	2.28756	3.17804	1.32865	11.2605	-	GO:0043231//intracellular membrane-bounded organelle	GO:0003676//nucleic acid binding	GO:0001071//nucleic acid binding transcription factor activity	GO:0006351//transcription, DNA-templated
Pbr007397.1	1155	UDP-glycosyltransferase 74F2 GN=F18O19.7 OS=Arabidopsis thaliana (Mouse-ear cress) PE=1 SV=1	hypothetical protein PRUPE_ppa005294mg [Prunus persica]	0.288973	8.93193	0.776725	0.538767	0.271616	0.18503	-	-	GO:0035251//UDP-glucosyltransferase activity	GO:0006725//cellular aromatic compound metabolic process	GO:0032787//monocarboxylic acid metabolic process	GO:1901360//organic cyclic compound metabolic process
Pbr019289.1	1053	NAC domain-containing protein 100 GN=NAC100 OS=Arabidopsis thaliana (Mouse-ear cress) PE=2 SV=1	NAC domain protein DL-NACP [Pyrus betulifolia]	2.27158	196.599	11.2259	14.6261	5.95853	135.522	-	-	GO:0003676//nucleic acid binding	GO:0006351//transcription, DNA-templated
Pbr028817.1	912	--	hypothetical protein PRUPE_ppa009806mg [Prunus persica]	1.03691	53.6437	5.03413	2.2744	1.60528	36.8485	-	-	-	-
Pbr030601.1	993	Polygalacturonase inhibitor (Precursor) GN=PGIP OS=Pyrus communis (Pear) PE=1 SV=1	RecName: Full=Polygalacturonase inhibitor	13.0525	495.517	13.9768	14.0477	14.796	157.377	0.999	2925	0.999	ko04626//Plant-pathogen interaction	GO:0005576//extracellular region	GO:0030312//external encapsulating structure	-	-
Pbr024011.1	405	Photosystem II protein psbY-2, chloroplastic (Precursor) GN=PSBY OS=Spinacia oleracea (Spinach) PE=1 SV=2	hypothetical protein PRUPE_ppa013356mg [Prunus persica]	2.06027	44.7739	0.521201	2.68884	1.29101	87.1989	ko01100//Metabolic pathways	ko00195//Photosynthesis	GO:0044424	-	-
Pbr022212.1	1347	Lysine histidine transporter 2 GN=F21J9.6 OS=Arabidopsis thaliana (Mouse-ear cress) PE=1 SV=1	hypothetical protein PRUPE_ppa021437mg [Prunus persica]	0.165189	13.4621	1.17531	1.07793	0.388167	3.01447	ko04974//Protein digestion and absorption	ko04727//GABAergic synapse	ko04724//Glutamatergic synapse	GO:0016020//membrane	-	-
Pbr040664.1	1509	Protein TRANSPARENT TESTA 12 GN=F17J16_80 OS=Arabidopsis thaliana (Mouse-ear cress) PE=2 SV=1	hypothetical protein PRUPE_ppa022569mg, partial [Prunus persica]	-	10.8187	0.699425	0.446741	0.311846	3.25734	-	GO:0031224//intrinsic component of membrane	GO:0015291//secondary active transmembrane transporter activity	GO:0015893//drug transport	GO:0044763
Pbr006275.1	804	--	hypothetical protein PRUPE_ppa010334mg [Prunus persica]	0.138376	11.6408	-	0.128996	0.325162	9.10393	ko05160//Hepatitis C	ko05142//Chagas disease (American trypanosomiasis)	ko00740//Riboflavin metabolism	ko04310//Wnt signaling pathway	ko04730//Long-term depression	ko04530//Tight junction	ko04111//Cell cycle - yeast	ko01100//Metabolic pathways	ko03015//mRNA surveillance pathway	ko04113//Meiosis - yeast	ko04114//Oocyte meiosis	ko04350//TGF-beta signaling pathway	ko04728//Dopaminergic synapse	GO:0044444	GO:0016020//membrane	GO:0003824//catalytic activity	-
Pbr013455.1	2217	Laccase-15 (Precursor) GN=MDN11.18 OS=Arabidopsis thaliana (Mouse-ear cress) PE=1 SV=1	hypothetical protein PRUPE_ppa003546mg [Prunus persica]	5.9968	155.862	5.35571	11.8121	4.24515	12.2182	ko01100//Metabolic pathways	ko00053//Ascorbate and aldarate metabolism	GO:0005576//extracellular region	GO:0046914//transition metal ion binding	GO:0016682//oxidoreductase activity, acting on diphenols and related substances as donors, oxygen as acceptor	GO:0009808//lignin metabolic process
Pbr011204.1	621	CASP-like protein VIT_05s0020g01830 OS=Vitis vinifera (Grape) PE=2 SV=2	hypothetical protein PRUPE_ppa011684mg [Prunus persica]	2.14984	376.265	7.05321	4.75976	10.0194	471.297	-	GO:0016020//membrane	GO:0043231//intracellular membrane-bounded organelle	-	-
Pbr000563.1	429	--	PREDICTED: uncharacterized protein LOC101300038 [Fragaria vesca subsp. vesca]	2.59334	50.822	2.3372	3.14281	1.34067	91.2874	-	-	-	GO:0001101//response to acid chemical
Pbr016081.1	2775	Probable LRR receptor-like serine/threonine-protein kinase RFK1 (Precursor) GN=RKF1 OS=Arabidopsis thaliana (Mouse-ear cress) PE=1 SV=1	hypothetical protein PRUPE_ppa000808mg [Prunus persica]	1.26289	8.60417	8.0441	2.50405	0.226102	1.59801	ko04626//Plant-pathogen interaction	ko04075//Plant hormone signal transduction	-	GO:0004672//protein kinase activity	GO:0032550	GO:0006796//phosphate-containing compound metabolic process	GO:0006464//cellular protein modification process
Pbr035317.1	1941	Wall-associated receptor kinase-like 1 (Precursor) GN=WAKL1 OS=Arabidopsis thaliana (Mouse-ear cress) PE=1 SV=1	hypothetical protein PRUPE_ppa002979mg [Prunus persica]	0.31525	15.534	0.271878	0.160298	0.404066	2.58742	ko05142//Chagas disease (American trypanosomiasis)	ko05133//Pertussis	ko05145//Toxoplasmosis	ko04626//Plant-pathogen interaction	ko04722//Neurotrophin signaling pathway	ko05162//Measles	ko04620//Toll-like receptor signaling pathway	ko05164//Influenza A	ko05140//Leishmaniasis	ko05152//Tuberculosis	ko04064//NF-kappa B signaling pathway	ko04210//Apoptosis	-	GO:0036094//small molecule binding	GO:0004672//protein kinase activity	GO:1901363	GO:0097159//organic cyclic compound binding	GO:0044260
Pbr024123.1	1191	Ethylene-responsive transcription factor ABR1 GN=MVP7.8 OS=Arabidopsis thaliana (Mouse-ear cress) PE=2 SV=1	hypothetical protein PRUPE_ppa006595mg [Prunus persica]	6.21194	22.2799	1.63942	3.22197	0.570713	12.1569	-	-	-	GO:0050896//response to stimulus	GO:0050789//regulation of biological process	GO:0009987//cellular process
Pbr005228.1	606	Fruit protein pKIWI501 GN=pKIWI501 OS=Actinidia deliciosa (Kiwi) PE=2 SV=1	hypothetical protein PRUPE_ppa012116mg [Prunus persica]	4.77329	825.651	166.849	20.366	20.8799	1058.06	-	-	-	-
Pbr028087.1	1602	--	hypothetical protein PRUPE_ppa004709mg [Prunus persica]	1.25005	45.5093	9.51997	4.20806	1.14233	8.63777	-	-	GO:0016899//oxidoreductase activity, acting on the CH-OH group of donors, oxygen as acceptor	GO:0044710
Pbr007673.1	1119	NAC transcription factor NAM-B2 GN=NAM-B2 OS=Triticum durum (Durum wheat) PE=2 SV=1	NAC domain class transcription factor [Malus domestica]	0.397692	39.5859	0.943192	1.29757	0.934515	38.0533	-	-	GO:0003676//nucleic acid binding	GO:0006351//transcription, DNA-templated
Pbr013517.1	636	--	hypothetical protein PRUPE_ppa011423mg [Prunus persica]	2.09914	112.291	2.32328	1.87531	2.63075	58.5518	-	-	-	-
Pbr014289.1	1515	Probable polyol transporter 6 GN=PLT6 OS=Arabidopsis thaliana (Mouse-ear cress) PE=2 SV=2	hypothetical protein PRUPE_ppa017052mg [Prunus persica]	0.807788	16.6727	0.139331	0.171143	0.379635	2.64492	-	GO:0031224//intrinsic component of membrane	GO:0016628//oxidoreductase activity, acting on the CH-CH group of donors, NAD or NADP as acceptor	GO:0022857//transmembrane transporter activity	GO:0044710	GO:0044765	GO:0044763
Pbr033690.1	576	--	hypothetical protein PRUPE_ppa012326mg [Prunus persica]	1.1589	31.9432	-	0.54017	0.726196	1.29858	-	-	-	-
Pbr009698.1	1173	Cytokinin dehydrogenase 6 (Precursor) GN=MAA21_70 OS=Arabidopsis thaliana (Mouse-ear cress) PE=2 SV=2	hypothetical protein PRUPE_ppa004120mg [Prunus persica]	0.948461	86.906	4.18394	2.29883	1.96129	10.5215	ko00908//Zeatin biosynthesis	GO:0044432	GO:0016645//oxidoreductase activity, acting on the CH-NH group of donors	GO:0016616//oxidoreductase activity, acting on the CH-OH group of donors, NAD or NADP as acceptor	GO:0016641//oxidoreductase activity, acting on the CH-NH2 group of donors, oxygen as acceptor	GO:0000166//nucleotide binding	GO:0006725//cellular aromatic compound metabolic process	GO:0044710
Pbr011342.2	1113	Uncharacterized acetyltransferase At3g50280 GN=At3g50280 OS=Arabidopsis thaliana (Mouse-ear cress) PE=1 SV=1	hypothetical protein PRUPE_ppa004937mg [Prunus persica]	0.499795	6.30673	1.09052	2.05002	0.140933	3.60023	ko00941//Flavonoid biosynthesis	ko00940//Phenylpropanoid biosynthesis	ko00945//Stilbenoid, diarylheptanoid and gingerol biosynthesis	ko01110//Biosynthesis of secondary metabolites	-	GO:0016746//transferase activity, transferring acyl groups	GO:0009628//response to abiotic stimulus
Pbr008623.1	2133	Probable boron transporter 2 GN=BOR2 OS=Arabidopsis thaliana (Mouse-ear cress) PE=2 SV=1	hypothetical protein PRUPE_ppa002104mg [Prunus persica]	0.312952	10.7202	0.0247406	0.802277	0.220616	0.651249	-	GO:0043231//intracellular membrane-bounded organelle	GO:0031224//intrinsic component of membrane	GO:0044459	GO:0043673	GO:0015103//inorganic anion transmembrane transporter activity	GO:0015562//efflux transmembrane transporter activity	GO:0015301//anion:anion antiporter activity	GO:0001101//response to acid chemical	GO:0009267//cellular response to starvation	GO:0000041//transition metal ion transport	GO:0015698//inorganic anion transport	GO:0034220//ion transmembrane transport
Pbr019121.2	3948	ABC transporter G family member 36 GN=F23H11.19 OS=Arabidopsis thaliana (Mouse-ear cress) PE=1 SV=1	hypothetical protein PRUPE_ppa027044mg [Prunus persica]	0.436789	4.60654	0.0802	0.420314	0.0927059	-	ko03040//Spliceosome	ko04976//Bile secretion	ko02010//ABC transporters	-	GO:0017111//nucleoside-triphosphatase activity	GO:0097159//organic cyclic compound binding	GO:1901363	GO:0036094//small molecule binding	GO:0008152//metabolic process
Pbr028300.1	972	Uncharacterized protein At4g15970 GN=At4g15970 OS=Arabidopsis thaliana (Mouse-ear cress) PE=2 SV=1	hypothetical protein PRUPE_ppa006741mg [Prunus persica]	-	13.6773	0.217167	0.320101	0.268961	0.329799	-	-	-	-
Pbr020246.1	1389	Transcription factor CYCLOIDEA (Fragment) GN=CYC OS=Antirrhinum majus subsp. linkianum (Snapdragon) PE=3 SV=1	hypothetical protein PRUPE_ppa015026mg, partial [Prunus persica]	0.520629	7.69519	0.341933	1.82934	0.150572	1.53859	-	-	-	-
Pbr029502.1	738	Protein SRG1 GN=SRG1 OS=Arabidopsis thaliana (Mouse-ear cress) PE=2 SV=1	PREDICTED: protein SRG1-like [Fragaria vesca subsp. vesca]	2.18589	14.7714	5.792	5.62128	0.283394	0.579159	ko00941//Flavonoid biosynthesis	ko01100//Metabolic pathways	ko01110//Biosynthesis of secondary metabolites	-	GO:0016706//oxidoreductase activity, acting on paired donors, with incorporation or reduction of molecular oxygen, 2-oxoglutarate as one donor, and incorporation of one atom each of oxygen into both donors	GO:0044710
Pbr001618.1	1041	Uncharacterized protein At4g15970 GN=At4g15970 OS=Arabidopsis thaliana (Mouse-ear cress) PE=2 SV=1	hypothetical protein PRUPE_ppa006741mg [Prunus persica]	-	18.4409	1.06456	0.946464	0.351588	0.15397	-	-	-	-
Pbr028812.1	891	Transcription factor MYB21 GN=MGF10.23 OS=Arabidopsis thaliana (Mouse-ear cress) PE=1 SV=1	MYB7 [Malus domestica]	0.499459	22.2019	1.24378	3.95761	0.410777	12.6523	-	-	-	-
Pbr012072.2	729	MLP-like protein 328 GN=MLP328 OS=Arabidopsis thaliana (Mouse-ear cress) PE=2 SV=1	hypothetical protein PRUPE_ppa012705mg [Prunus persica]	0.686756	133.49	19.3279	4.76594	2.22341	389.969	-	-	-	GO:0006950//response to stress
Pbr002487.1	1446	UDP-glucose flavonoid 3-O-glucosyltransferase 6 GN=GT6 OS=Fragaria ananassa (Strawberry) PE=1 SV=1	hypothetical protein PRUPE_ppa004725mg [Prunus persica]	0.538576	8.75254	1.60577	1.72137	0.144637	2.4386	-	-	GO:0016758//transferase activity, transferring hexosyl groups	-
Pbr025850.1	225	CLE1p (Precursor) GN=CLE1 OS=Arabidopsis thaliana (Mouse-ear cress) PE=1 SV=1	hypothetical protein PRUPE_ppa014270mg [Prunus persica]	2.71955	42.5418	7.50529	5.30086	0.697148	66.0126	-	GO:0005576//extracellular region	GO:0005102//receptor binding	GO:0044699
Pbr040074.1	696	Homeobox-leucine zipper protein ATHB-12 GN=ATHB-12 OS=Arabidopsis thaliana (Mouse-ear cress) PE=2 SV=1	HD domain class transcription factor [Malus domestica]	4.55568	267.49	3.48778	8.12117	4.35718	379.058	-	-	GO:0003677//DNA binding	-
Pbr016935.1	1122	NAC transcription factor NAM-B2 GN=NAM-B2 OS=Triticum durum (Durum wheat) PE=2 SV=1	NAC domain class transcription factor [Malus domestica]	0.446208	60.239	1.83431	2.8655	0.978617	22.8567	-	-	GO:0003676//nucleic acid binding	GO:0006351//transcription, DNA-templated
Pbr017283.1	342	Non-specific lipid-transfer protein (Precursor) OS=Pyrus communis (Pear) PE=1 SV=1	hypothetical protein PRUPE_ppa013519mg [Prunus persica]	1.30122	760.807	3.54897	5.00368	11.0076	974.348	-	-	GO:0005488	GO:0010876//lipid localization
Pbr029727.1	663	Sesquiterpene synthase OS=Santalum album (White sandalwood) PE=1 SV=1	beta-caryophyllene synthase [Malus domestica]	0.335609	66.652	-	0.625717	0.946355	8.7837	ko00904//Diterpenoid biosynthesis	ko01100//Metabolic pathways	ko00909//Sesquiterpenoid and triterpenoid biosynthesis	ko01110//Biosynthesis of secondary metabolites	-	GO:0046872//metal ion binding	GO:0010334//sesquiterpene synthase activity	GO:0006644//phospholipid metabolic process	GO:0006721
Pbr032540.1	1305	Lysine histidine transporter-like 4 GN=At3g01760 OS=Arabidopsis thaliana (Mouse-ear cress) PE=3 SV=2	hypothetical protein PRUPE_ppa006034mg [Prunus persica]	0.255757	50.8138	0.647008	1.03315	0.721188	11.3405	ko05033//Nicotine addiction	ko04721//Synaptic vesicle cycle	ko04727//GABAergic synapse	ko04723//Retrograde endocannabinoid signaling	ko05032//Morphine addiction	GO:0044437	GO:0031224//intrinsic component of membrane	-	-
Pbr042112.1	1845	Cationic amino acid transporter 1 GN=F7J7.60 OS=Arabidopsis thaliana (Mouse-ear cress) PE=1 SV=1	hypothetical protein PRUPE_ppa003107mg [Prunus persica]	0.180902	6.05269	0.171615	0.224851	0.0850181	22.3555	-	GO:0031224//intrinsic component of membrane	GO:0015171//amino acid transmembrane transporter activity	GO:0008324//cation transmembrane transporter activity	GO:0006812//cation transport	GO:0043092
Pbr027379.1	1386	Serine/threonine protein phosphatase 2A 57 kDa regulatory subunit B&apos	beta isoform GN=B&apos	0.481621	17.7257	1.29454	2.17003	0.226347	3.27657	85	0.9545	ko04310//Wnt signaling pathway	ko03015//mRNA surveillance pathway	ko04113//Meiosis - yeast	ko04114//Oocyte meiosis	ko04728//Dopaminergic synapse	GO:0008287//protein serine/threonine phosphatase complex	GO:0016020//membrane	GO:0019888//protein phosphatase regulator activity	GO:0019222//regulation of metabolic process	GO:0007154//cell communication
Pbr041346.1	741	Ribosome-inactivating protein bryodin II (Precursor) OS=Bryonia dioica (Red bryony) PE=1 SV=1	hypothetical protein PRUPE_ppa009637mg [Prunus persica]	0.975916	22.6057	0.783384	1.74954	0.282246	6.84967	-	-	-	-
Pbr032536.1	1305	Lysine histidine transporter-like 3 GN=At1g61270 OS=Arabidopsis thaliana (Mouse-ear cress) PE=3 SV=2	hypothetical protein PRUPE_ppa006034mg [Prunus persica]	-	9.65747	0.121314	0.11921	0.120198	1.88327	ko05033//Nicotine addiction	ko04721//Synaptic vesicle cycle	ko04727//GABAergic synapse	ko04723//Retrograde endocannabinoid signaling	ko05032//Morphine addiction	GO:0031224//intrinsic component of membrane	-	-
Pbr002537.1	1494	Protein ASPARTIC PROTEASE IN GUARD CELL 1 (Precursor) GN=ASPG1 OS=Arabidopsis thaliana (Mouse-ear cress) PE=1 SV=1	hypothetical protein PRUPE_ppa004710mg [Prunus persica]	0.29787	105.358	2.64918	3.40155	1.2949	35.4037	ko00903//Limonene and pinene degradation	ko00642//Ethylbenzene degradation	ko00362//Benzoate degradation	ko00240//Pyrimidine metabolism	ko00051//Fructose and mannose metabolism	ko01120//Microbial metabolism in diverse environments	ko01100//Metabolic pathways	ko00627//Aminobenzoate degradation	ko00350//Tyrosine metabolism	-	GO:0016787//hydrolase activity	-
Pbr002045.1	1188	Zeatin O-glucosyltransferase GN=ZOG1 OS=Phaseolus lunatus (Lima bean) PE=2 SV=1	hypothetical protein PRUPE_ppa005515mg [Prunus persica]	0.187297	7.69905	0.888411	0.13095	0.0880237	8.8596	ko00908//Zeatin biosynthesis	-	GO:0016758//transferase activity, transferring hexosyl groups	-
Pbr018135.1	1206	Probable sarcosine oxidase GN=At2g24580 OS=Arabidopsis thaliana (Mouse-ear cress) PE=2 SV=1	hypothetical protein PRUPE_ppa006663mg [Prunus persica]	0.0922508	7.8928	1.96909	1.89194	0.08671	0.177205	ko04146//Peroxisome	ko00260//Glycine, serine and threonine metabolism	ko00310//Lysine degradation	ko01100//Metabolic pathways	-	GO:0016647//oxidoreductase activity, acting on the CH-NH group of donors, oxygen as acceptor	GO:0006760//folic acid-containing compound metabolic process
Pbr002799.1	1401	Shikimate O-hydroxycinnamoyltransferase GN=K19E20.4 OS=Arabidopsis thaliana (Mouse-ear cress) PE=2 SV=1	hypothetical protein PRUPE_ppa005452mg [Prunus persica]	6.35286	152.282	10.5468	16.249	1.60478	4.42369	ko00941//Flavonoid biosynthesis	ko00940//Phenylpropanoid biosynthesis	ko00945//Stilbenoid, diarylheptanoid and gingerol biosynthesis	ko01110//Biosynthesis of secondary metabolites	-	GO:0016747//transferase activity, transferring acyl groups other than amino-acyl groups	-
Pbr022147.1	1452	Aldehyde dehydrogenase family 3 member F1 GN=ALDH3F1 OS=Arabidopsis thaliana (Mouse-ear cress) PE=2 SV=2	hypothetical protein PRUPE_ppa004971mg [Prunus persica]	0.842837	6.99507	3.23462	3.46423	0.0720194	3.23803	ko00903//Limonene and pinene degradation	ko00310//Lysine degradation	ko02030//Bacterial chemotaxis	ko00071//Fatty acid metabolism	ko00330//Arginine and proline metabolism	ko01120//Microbial metabolism in diverse environments	ko01100//Metabolic pathways	ko00340//Histidine metabolism	ko00640//Propanoate metabolism	ko00380//Tryptophan metabolism	ko00280//Valine, leucine and isoleucine degradation	ko00410//beta-Alanine metabolism	ko02020//Two-component system	ko00040//Pentose and glucuronate interconversions	ko00620//Pyruvate metabolism	ko00625//Chloroalkane and chloroalkene degradation	ko01110//Biosynthesis of secondary metabolites	ko00010//Glycolysis / Gluconeogenesis	ko00053//Ascorbate and aldarate metabolism	ko00561//Glycerolipid metabolism	-	GO:0016620//oxidoreductase activity, acting on the aldehyde or oxo group of donors, NAD or NADP as acceptor	GO:0044710	GO:0044237//cellular metabolic process
Pbr012042.1	1422	Putative UDP-glucose glucosyltransferase GN=GT5 OS=Fragaria ananassa (Strawberry) PE=2 SV=1	hypothetical protein PRUPE_ppa005173mg [Prunus persica]	-	43.716	0.371108	0.802277	0.441233	8.04042	ko00940//Phenylpropanoid biosynthesis	GO:0044424	GO:0035251//UDP-glucosyltransferase activity	GO:0009813//flavonoid biosynthetic process	GO:0009698//phenylpropanoid metabolic process	GO:0009411//response to UV
Pbr031954.1	945	1-aminocyclopropane-1-carboxylate oxidase 1 OS=Malus domestica (Apple) PE=1 SV=1	ACC oxidase [Pyrus pyrifolia]	5.00351	909.865	5.30508	6.4203	7.91208	282.854	ko00270//Cysteine and methionine metabolism	ko01100//Metabolic pathways	ko01110//Biosynthesis of secondary metabolites	GO:0043231//intracellular membrane-bounded organelle	GO:0030312//external encapsulating structure	GO:0005911//cell-cell junction	GO:0044444	GO:0016020//membrane	GO:0019842//vitamin binding	GO:0046914//transition metal ion binding	GO:0016705//oxidoreductase activity, acting on paired donors, with incorporation or reduction of molecular oxygen	GO:0016641//oxidoreductase activity, acting on the CH-NH2 group of donors, oxygen as acceptor	GO:0034614//cellular response to reactive oxygen species	GO:0044710	GO:0009845//seed germination	GO:0009720//detection of hormone stimulus	GO:0070542//response to fatty acid	GO:0010039//response to iron ion	GO:0009692	GO:0006970//response to osmotic stress	GO:0003006//developmental process involved in reproduction
Pbr011169.1	2835	Pyruvate, phosphate dikinase, chloroplastic (Precursor) GN=PPD OS=Mesembryanthemum crystallinum (Common ice plant) PE=2 SV=1	hypothetical protein PRUPE_ppa000892mg [Prunus persica]	0.137351	2.17586	0.279215	0.365829	0.0184431	10.0259	ko00710//Carbon fixation in photosynthetic organisms	ko01120//Microbial metabolism in diverse environments	ko01100//Metabolic pathways	ko00620//Pyruvate metabolism	GO:0009532//plastid stroma	GO:0043169//cation binding	GO:0032550	GO:0016781	GO:0006796//phosphate-containing compound metabolic process	GO:0032787//monocarboxylic acid metabolic process
Pbr038457.1	1305	Lysine histidine transporter-like 4 GN=At3g01760 OS=Arabidopsis thaliana (Mouse-ear cress) PE=3 SV=2	hypothetical protein PRUPE_ppa006034mg [Prunus persica]	0.383636	119.15	0.768322	1.82788	0.921518	14.9842	ko05033//Nicotine addiction	ko04721//Synaptic vesicle cycle	ko04727//GABAergic synapse	ko04723//Retrograde endocannabinoid signaling	ko05032//Morphine addiction	GO:0044437	GO:0031224//intrinsic component of membrane	-	-
Pbr041881.1	606	21 kDa protein (Precursor) OS=Daucus carota (Carrot) PE=2 SV=1	hypothetical protein PRUPE_ppa011699mg [Prunus persica]	0.183588	220.431	4.26701	3.25171	1.63933	36.5881	ko00500//Starch and sucrose metabolism	ko01100//Metabolic pathways	ko00040//Pentose and glucuronate interconversions	-	GO:0030234//enzyme regulator activity	GO:0052689//carboxylic ester hydrolase activity	GO:0044092//negative regulation of molecular function
Pbr010555.1	1065	F-box protein At1g67340 GN=At1g67340 OS=Arabidopsis thaliana (Mouse-ear cress) PE=1 SV=1	hypothetical protein PRUPE_ppa008057mg [Prunus persica]	0.992411	13.2319	3.07215	5.16128	0.0981899	4.76583	-	-	-	-
Pbr026513.1	1041	11S globulin seed storage protein 2 basic chain (Precursor) OS=Sesamum indicum (Oriental sesame) PE=2 SV=1	hypothetical protein PRUPE_ppa008191mg [Prunus persica]	0.213745	159.685	0.15208	0.846837	1.15522	201.444	-	-	-	-
Pbr034624.1	951	B3 domain-containing protein Os01g0723500 OS=Oryza sativa subsp. japonica (Rice) PE=2 SV=1	hypothetical protein PRUPE_ppb013756mg, partial [Prunus persica]	0.116987	38.3592	2.83002	2.78094	0.274901	-	-	-	-	-
Pbr017842.1	453	Formin-like protein 5 GN=P0453E05.107 OS=Oryza sativa subsp. japonica (Rice) PE=2 SV=2	hypothetical protein VITISV_043891 [Vitis vinifera]	-	35.3341	-	0.343419	0.230844	57.3195	-	-	-	-
Pbr004497.1	918	Bidirectional sugar transporter N3 GN=N3 OS=Medicago truncatula (Barrel medic) PE=2 SV=1	hypothetical protein PRUPE_ppa009789mg [Prunus persica]	0.424173	203.73	0.632339	0.621372	1.31	163.658	-	GO:0016021//integral component of membrane	GO:0015144//carbohydrate transmembrane transporter activity	GO:0050896//response to stimulus	GO:0008643//carbohydrate transport
Pbr013752.1	765	Expansin-like B1 (Precursor) GN=dl4545c OS=Arabidopsis thaliana (Mouse-ear cress) PE=2 SV=2	hypothetical protein PRUPE_ppa010376mg [Prunus persica]	0.145431	34.2002	0.137965	1.89801	0.205044	22.6979	-	-	-	-
Pbr017207.1	804	Isoeugenol synthase 1 GN=IGS1 OS=Petunia hybrida (Petunia) PE=1 SV=1	hypothetical protein PRUPE_ppa023872mg [Prunus persica]	-	227.392	0.721999	0.580481	1.30065	168.124	ko00941//Flavonoid biosynthesis	ko00624//Polycyclic aromatic hydrocarbon degradation	ko00361//Chlorocyclohexane and chlorobenzene degradation	ko01120//Microbial metabolism in diverse environments	ko00640//Propanoate metabolism	ko01110//Biosynthesis of secondary metabolites	-	GO:0016628//oxidoreductase activity, acting on the CH-CH group of donors, NAD or NADP as acceptor	GO:0009698//phenylpropanoid metabolic process
Pbr014770.1	396	Peptide methionine sulfoxide reductase B3, chloroplastic (Precursor) GN=OSJNBb0006J12.16 OS=Oryza sativa subsp. japonica (Rice) PE=2 SV=1	hypothetical protein PRUPE_ppa013168mg [Prunus persica]	2.10709	1271.96	14.9253	5.89276	7.12992	403.404	-	GO:0043231//intracellular membrane-bounded organelle	GO:0044444	GO:0016671//oxidoreductase activity, acting on a sulfur group of donors, disulfide as acceptor	GO:0006979//response to oxidative stress	GO:0000097//sulfur amino acid biosynthetic process	GO:0044267//cellular protein metabolic process	GO:0009409//response to cold
Pbr042781.1	966	NADP-dependent D-sorbitol-6-phosphate dehydrogenase GN=S6PDH OS=Malus domestica (Apple) PE=2 SV=1	sorbitol-6-phosphate dehydrogenase 1 [Malus domestica]	3.62786	1361.08	1.3111	3.22089	7.46944	2501.13	ko00941//Flavonoid biosynthesis	ko00930//Caprolactam degradation	ko00052//Galactose metabolism	ko00071//Fatty acid metabolism	ko00051//Fructose and mannose metabolism	ko01120//Microbial metabolism in diverse environments	ko01100//Metabolic pathways	ko00626//Naphthalene degradation	ko00040//Pentose and glucuronate interconversions	ko00620//Pyruvate metabolism	ko00350//Tyrosine metabolism	ko00625//Chloroalkane and chloroalkene degradation	ko01110//Biosynthesis of secondary metabolites	ko00010//Glycolysis / Gluconeogenesis	ko00561//Glycerolipid metabolism	GO:0044444	GO:0003824//catalytic activity	GO:0044710	GO:0010038//response to metal ion
Pbr037928.1	1668	(-)-germacrene D synthase OS=Vitis vinifera (Grape) PE=1 SV=1	germacrene-D synthase [Malus domestica]	0.0666993	23.3049	-	0.404156	0.125386	2.5945	ko00904//Diterpenoid biosynthesis	ko01100//Metabolic pathways	ko00909//Sesquiterpenoid and triterpenoid biosynthesis	ko01110//Biosynthesis of secondary metabolites	-	GO:0010333//terpene synthase activity	GO:0046872//metal ion binding	GO:0008152//metabolic process
Pbr026514.1	1038	11S globulin seed storage protein 2 basic chain (Precursor) OS=Sesamum indicum (Oriental sesame) PE=2 SV=1	hypothetical protein PRUPE_ppa008191mg [Prunus persica]	0.589499	194.317	0.152519	1.2989	0.957067	247.887	-	-	-	-
Pbr026858.1	942	Uncharacterized protein ycf36 GN=ycf36 OS=Porphyra purpurea (Red seaweed) PE=3 SV=1	hypothetical protein PRUPE_ppa008945mg [Prunus persica]	0.118105	12.9274	1.6246	1.54138	0.0555054	0.964189	-	-	-	-
Pbr002245.1	918	Beta-carotene hydroxylase 2, chloroplastic (Precursor	Fragment) GN=CA2 OS=Capsicum annuum (Bell pepper) PE=2 SV=1	-	30.4118	0.172456	0.169465	0.113913	1.92059	0.9706	ko00906//Carotenoid biosynthesis	GO:0031224//intrinsic component of membrane	GO:0046914//transition metal ion binding	GO:0003824//catalytic activity	GO:0006631//fatty acid metabolic process
Pbr012926.1	1965	Sulfate transporter 3.1 OS=Arabidopsis thaliana (Mouse-ear cress) PE=2 SV=1	hypothetical protein PRUPE_ppa002556mg [Prunus persica]	0.113236	155.066	0.161135	1.5834	0.558783	27.1352	-	GO:0031224//intrinsic component of membrane	GO:0009536//plastid	GO:0015291//secondary active transmembrane transporter activity	GO:0015103//inorganic anion transmembrane transporter activity	GO:0044763	GO:0008272//sulfate transport
Pbr000007.1	1542	6-phosphofructokinase 2 GN=PFK2 OS=Arabidopsis thaliana (Mouse-ear cress) PE=1 SV=1	PREDICTED: 6-phosphofructokinase 2-like [Fragaria vesca subsp. vesca]	0.468971	11.8286	1.9507	1.88324	0.033908	3.70735	ko00052//Galactose metabolism	ko00051//Fructose and mannose metabolism	ko00680//Methane metabolism	ko01120//Microbial metabolism in diverse environments	ko01100//Metabolic pathways	ko00030//Pentose phosphate pathway	ko01110//Biosynthesis of secondary metabolites	ko00010//Glycolysis / Gluconeogenesis	GO:0044445	GO:0008443//phosphofructokinase activity	GO:0032550	GO:0016310//phosphorylation	GO:0006091//generation of precursor metabolites and energy
Pbr026680.1	615	--	hypothetical protein PRUPE_ppa011593mg [Prunus persica]	0.814057	60.6134	0.171615	0.758872	0.170036	24.4116	-	GO:0044424	GO:0005319//lipid transporter activity	GO:0008289//lipid binding	GO:0006869//lipid transport
Pbr014197.1	1716	Protein FRIGIDA GN=FRI OS=Arabidopsis thaliana (Mouse-ear cress) PE=2 SV=1	PREDICTED: uncharacterized protein LOC101307048 [Fragaria vesca subsp. vesca]	-	2.16923	1.78366	1.5714	-	0.0622697	-	-	-	-
Pbr021871.1	2280	--	hypothetical protein PRUPE_ppa001855mg [Prunus persica]	-	1.93584	1.11098	1.15994	-	-	-	-	-	-
Pbr037247.1	1755	Ankyrin repeat-containing protein At5g02620 GN=At5g02620 OS=Arabidopsis thaliana (Mouse-ear cress) PE=1 SV=1	PREDICTED: ankyrin repeat-containing protein At5g02620-like isoform 1 [Fragaria vesca subsp. vesca]	-	2.51493	1.08249	0.147739	-	-	-	-	-	-
Pbr040761.1	1542	Transcription factor bHLH91 GN=F16D14.5 OS=Arabidopsis thaliana (Mouse-ear cress) PE=2 SV=1	PREDICTED: transcription factor bHLH91-like [Fragaria vesca subsp. vesca]	0.0721495	2.96578	0.410674	0.605326	-	0.970148	ko04626//Plant-pathogen interaction	ko04075//Plant hormone signal transduction	-	-	-
Pbr001031.1	1479	Proline dehydrogenase 2, mitochondrial (Precursor) GN=MKD10.10 OS=Arabidopsis thaliana (Mouse-ear cress) PE=2 SV=1	hypothetical protein PRUPE_ppa004722mg [Prunus persica]	0.150446	3.12807	-	0.140247	-	-	ko00330//Arginine and proline metabolism	ko01100//Metabolic pathways	ko01110//Biosynthesis of secondary metabolites	-	GO:0016645//oxidoreductase activity, acting on the CH-NH group of donors	GO:0006560//proline metabolic process	GO:0006536//glutamate metabolic process	GO:0006950//response to stress
Pbr006578.1	1602	Shikimate dehydrogenase (Precursor) GN=EMB3004 OS=Arabidopsis thaliana (Mouse-ear cress) PE=1 SV=1	hypothetical protein PRUPE_ppa004574mg [Prunus persica]	-	3.12026	0.856468	1.52138	-	-	ko00400//Phenylalanine, tyrosine and tryptophan biosynthesis	ko01100//Metabolic pathways	ko01110//Biosynthesis of secondary metabolites	-	GO:0016616//oxidoreductase activity, acting on the CH-OH group of donors, NAD or NADP as acceptor	GO:0016836//hydro-lyase activity	GO:0044710
Pbr009976.1	849	Gibberellin 2-beta-dioxygenase 8 GN=GA2OX8 OS=Arabidopsis thaliana (Mouse-ear cress) PE=1 SV=2	hypothetical protein PRUPE_ppa026475mg [Prunus persica]	-	6.0756	0.559416	0.305396	-	6.1042	ko00904//Diterpenoid biosynthesis	ko01100//Metabolic pathways	ko01110//Biosynthesis of secondary metabolites	-	GO:0016491//oxidoreductase activity	-
Pbr020743.1	807	--	hypothetical protein PRUPE_ppa009913mg [Prunus persica]	0.0689309	6.65539	5.42756	3.2129	-	0.13241	-	-	GO:0003677//DNA binding	GO:0001071//nucleic acid binding transcription factor activity	GO:0006351//transcription, DNA-templated	GO:0010043//response to zinc ion
Pbr009750.1	1050	Phospholipase A1-Ibeta2, chloroplastic (Precursor) GN=At4g16820 OS=Arabidopsis thaliana (Mouse-ear cress) PE=1 SV=2	hypothetical protein PRUPE_ppa026090mg [Prunus persica]	-	5.5203	3.56837	2.07425	-	-	ko00564//Glycerophospholipid metabolism	ko00592//alpha-Linolenic acid metabolism	ko00130//Ubiquinone and other terpenoid-quinone biosynthesis	ko01100//Metabolic pathways	ko01110//Biosynthesis of secondary metabolites	ko00561//Glycerolipid metabolism	-	GO:0004620//phospholipase activity	GO:0044238//primary metabolic process
Pbr041909.1	768	Flavanone 7-O-glucoside 2&apos	&apos	0.0724313	8.17045	-	0.472648	-	0.417402	6	0.526	ko00940//Phenylpropanoid biosynthesis	ko00908//Zeatin biosynthesis	ko00944//Flavone and flavonol biosynthesis	-	GO:0016758//transferase activity, transferring hexosyl groups	-
Pbr017706.1	453	Probable WRKY transcription factor 75 GN=WRKY75 OS=Arabidopsis thaliana (Mouse-ear cress) PE=2 SV=1	hypothetical protein PRUPE_ppa012414mg [Prunus persica]	-	14.4388	0.931949	1.60262	-	-	ko04626//Plant-pathogen interaction	-	GO:0003677//DNA binding	GO:0001071//nucleic acid binding transcription factor activity	GO:0006351//transcription, DNA-templated
Pbr021210.2	1080	Probable leucine-rich repeat receptor-like protein kinase At5g49770 (Precursor) GN=At5g49770 OS=Arabidopsis thaliana (Mouse-ear cress) PE=2 SV=1	hypothetical protein PRUPE_ppa000921mg [Prunus persica]	0.103013	6.40096	5.17943	2.16068	-	-	ko04626//Plant-pathogen interaction	GO:0031224//intrinsic component of membrane	GO:0004672//protein kinase activity	GO:0032550	GO:0006796//phosphate-containing compound metabolic process	GO:0006464//cellular protein modification process
Pbr039849.1	1458	Allene oxide synthase GN=CYP74A2 OS=Parthenium argentatum (Guayule rubber plant) PE=1 SV=2	cytochrome P450 [Prunus dulcis]	0.305225	4.88734	0.289556	0.533501	-	0.0732887	ko00592//alpha-Linolenic acid metabolism	ko01100//Metabolic pathways	-	GO:0046914//transition metal ion binding	GO:0016491//oxidoreductase activity	GO:0046906//tetrapyrrole binding	GO:0044710
Pbr030422.1	888	Heat shock factor protein HSF24 GN=HSF24 OS=Solanum peruvianum (Peruvian tomato) PE=2 SV=1	HSF domain class transcription factor [Malus domestica]	-	9.76113	1.42626	1.7519	-	-	-	-	GO:0003677//DNA binding	GO:0006351//transcription, DNA-templated
Pbr027295.1	870	NAC domain-containing protein 21/22 OS=Arabidopsis thaliana (Mouse-ear cress) PE=1 SV=2	hypothetical protein PRUPE_ppa008801mg [Prunus persica]	-	14.364	1.09183	0.23842	-	28.1876	-	-	GO:0003676//nucleic acid binding	GO:0006351//transcription, DNA-templated
Pbr028088.1	1611	--	hypothetical protein PRUPE_ppa004709mg [Prunus persica]	-	8.68132	1.93267	0.257511	-	1.12758	-	-	GO:0016899//oxidoreductase activity, acting on the CH-OH group of donors, oxygen as acceptor	GO:0044710
Pbr023248.1	933	NADP-dependent D-sorbitol-6-phosphate dehydrogenase GN=S6PDH OS=Malus domestica (Apple) PE=2 SV=1	sorbitol-6-phosphate dehydrogenase 1 [Malus domestica]	0.119244	15.8449	-	-	-	24.5091	ko00941//Flavonoid biosynthesis	ko00930//Caprolactam degradation	ko00052//Galactose metabolism	ko00071//Fatty acid metabolism	ko00051//Fructose and mannose metabolism	ko01120//Microbial metabolism in diverse environments	ko01100//Metabolic pathways	ko00626//Naphthalene degradation	ko00040//Pentose and glucuronate interconversions	ko00620//Pyruvate metabolism	ko00350//Tyrosine metabolism	ko00625//Chloroalkane and chloroalkene degradation	ko01110//Biosynthesis of secondary metabolites	ko00010//Glycolysis / Gluconeogenesis	ko00561//Glycerolipid metabolism	GO:0044444	GO:0003824//catalytic activity	GO:0044710	GO:0010038//response to metal ion
Pbr037925.1	402	(-)-germacrene D synthase OS=Vitis vinifera (Grape) PE=1 SV=1	germacrene-D synthase [Malus domestica]	-	45.6371	-	0.515983	-	4.91745	ko00904//Diterpenoid biosynthesis	ko01100//Metabolic pathways	ko00909//Sesquiterpenoid and triterpenoid biosynthesis	ko01110//Biosynthesis of secondary metabolites	-	GO:0046872//metal ion binding	GO:0016829//lyase activity	-
Pbr005040.1	240	--	hypothetical protein PRUPE_ppa014235mg [Prunus persica]	3.94026	0.221572	-	-	0.217859	78.3602	-	-	-	-
Pbr029860.1	1062	F-box/kelch-repeat protein At1g15670 GN=At1g15670 OS=Arabidopsis thaliana (Mouse-ear cress) PE=2 SV=1	hypothetical protein PRUPE_ppa007792mg [Prunus persica]	-	0.701018	-	0.0976578	0.0984672	14.841	-	-	-	-
Pbr034176.1	849	Basic 7S globulin low kDa subunit (Precursor) GN=BG OS=Glycine max (Soybean) PE=1 SV=2	hypothetical protein PRUPE_ppa022337mg [Prunus persica]	0.851772	-	-	-	0.800612	18.4384	-	-	-	-
Pbr042229.1	441	Indole-3-acetic acid-induced protein ARG7 GN=ARG7 OS=Vigna radiata var. radiata (Mung bean) PE=2 SV=1	hypothetical protein PRUPE_ppa012885mg [Prunus persica]	2.01822	-	-	-	3.08263	26.6531	ko04075//Plant hormone signal transduction	-	-	-
Pbr010248.1	237	--	hypothetical protein PRUPE_ppa016167mg [Prunus persica]	-	14.5845	-	-	0.441233	46.2136	-	GO:0044424	-	-
Pbr035227.1	1221	Ethylene-responsive transcription factor WRI1 OS=Arabidopsis thaliana (Mouse-ear cress) PE=2 SV=1	hypothetical protein PRUPE_ppa022978mg [Prunus persica]	-	0.174209	-	-	-	7.0449	-	GO:0043231//intracellular membrane-bounded organelle	GO:0003676//nucleic acid binding	GO:0001071//nucleic acid binding transcription factor activity	GO:0006351//transcription, DNA-templated
Pbr011487.1	1854	--	hypothetical protein PRUPE_ppa020890mg [Prunus persica]	-	0.0573648	-	0.0559399	0.0564036	3.51572	-	-	-	-
Pbr000856.1	1704	Late embryogenesis abundant protein 76 OS=Brassica napus (Rape) PE=2 SV=2	hypothetical protein PRUPE_ppa022136mg [Prunus persica]	0.620257	-	-	0.182593	0.583002	3.66843	-	-	-	-
Pbr020606.1	657	--	hypothetical protein PRUPE_ppa010334mg [Prunus persica]	-	3.80415	-	0.157858	0.477499	8.94523	ko00740//Riboflavin metabolism	ko01100//Metabolic pathways	GO:0044444	GO:0016020//membrane	GO:0003824//catalytic activity	-
Pbr005219.1	414	--	hypothetical protein PRUPE_ppa013087mg [Prunus persica]	1.47802	1.15603	-	0.37577	0.25259	13.6795	-	-	GO:0046872//metal ion binding	-
Pbr007504.1	363	Uncharacterized protein At5g65660 GN=At5g65660 OS=Arabidopsis thaliana (Mouse-ear cress) PE=1 SV=1	hypothetical protein PRUPE_ppa017170mg [Prunus persica]	-	-	-	-	-	11.3331	-	-	-	-
Pbr027194.1	576	--	--	3.57328	-	-	-	3.35866	6.9567	-	-	-	-
Pbr035878.1	213	ZF-HD homeobox protein At4g24660 GN=At4g24660 OS=Arabidopsis thaliana (Mouse-ear cress) PE=1 SV=1	hypothetical protein PRUPE_ppa015411mg [Prunus persica]	3.91741	-	-	0.243457	6.38234	18.3108	-	-	-	-
Pbr025224.1	2586	G-type lectin S-receptor-like serine/threonine-protein kinase At4g27290 (Precursor) GN=At4g27290 OS=Arabidopsis thaliana (Mouse-ear cress) PE=3 SV=4	hypothetical protein PRUPE_ppa026218mg [Prunus persica]	0.150576	0.143944	-	0.0401054	0.303284	1.5082	ko05142//Chagas disease (American trypanosomiasis)	ko05133//Pertussis	ko05145//Toxoplasmosis	ko04626//Plant-pathogen interaction	ko04722//Neurotrophin signaling pathway	ko05162//Measles	ko04620//Toll-like receptor signaling pathway	ko05164//Influenza A	ko05140//Leishmaniasis	ko05152//Tuberculosis	ko04064//NF-kappa B signaling pathway	ko04210//Apoptosis	-	GO:0036094//small molecule binding	GO:0004672//protein kinase activity	GO:1901363	GO:0097159//organic cyclic compound binding	GO:0006796//phosphate-containing compound metabolic process
Pbr026915.1	303	--	hypothetical protein PRUPE_ppa015169mg [Prunus persica]	0.183588	-	-	-	0.345123	12.5193	-	-	-	-
Pbr034193.1	675	Uncharacterized protein At5g19025 GN=At5g19025 OS=Arabidopsis thaliana (Mouse-ear cress) PE=2 SV=3	hypothetical protein PRUPE_ppa011602mg [Prunus persica]	3.8733	0.315124	-	0.307296	2.94351	5.46147	-	GO:0005622//intracellular	-	-
Pbr023325.1	1620	--	hypothetical protein PRUPE_ppa022013mg [Prunus persica]	0.343378	0.164127	0.0651501	0.352111	0.83916	55.7031	-	-	-	-
Pbr022678.1	300	Universal stress protein A-like protein GN=At3g01520 OS=Arabidopsis thaliana (Mouse-ear cress) PE=1 SV=2	hypothetical protein PRUPE_ppa012449mg [Prunus persica]	20.0258	1.2408	1.23134	4.49421	1.74287	426.529	-	GO:0043231//intracellular membrane-bounded organelle	-	GO:0050896//response to stimulus
Pbr041183.5	522	Universal stress protein A-like protein GN=At3g01520 OS=Arabidopsis thaliana (Mouse-ear cress) PE=1 SV=2	Adenine nucleotide alpha hydrolases-like superfamily protein [Theobroma cacao]	0.213131	0.305616	0.40438	0.695391	2.20363	125.892	-	-	-	GO:0050896//response to stimulus
Pbr001945.1	552	Probable inactive poly [ADP-ribose] polymerase SRO5 GN=SRO5 OS=Arabidopsis thaliana (Mouse-ear cress) PE=1 SV=1	hypothetical protein PRUPE_ppa007712mg [Prunus persica]	1.71316	0.385342	0.286802	0.37577	0.284164	39.3931	-	-	GO:0016763//transferase activity, transferring pentosyl groups	-
Pbr036912.1	1470	Protein ROOT INITIATION DEFECTIVE 3 GN=RID3 OS=Arabidopsis thaliana (Mouse-ear cress) PE=1 SV=1	hypothetical protein PRUPE_ppa019541mg [Prunus persica]	3.70848	0.180875	0.035899	0.564422	0.320119	4.65219	ko04111//Cell cycle - yeast	-	-	-
Pbr016885.1	276	--	--	19.5502	5.00945	6.30965	6.95175	5.11494	766.761	-	-	-	-
Pbr000270.1	255	--	hypothetical protein PRUPE_ppa014141mg [Prunus persica]	20.7239	13.972	6.20842	2.84701	19.4791	677.167	-	-	-	-
Pbr039980.1	1698	Laccase-15 (Precursor) GN=MDN11.18 OS=Arabidopsis thaliana (Mouse-ear cress) PE=1 SV=1	hypothetical protein PRUPE_ppa003546mg [Prunus persica]	0.655209	8.98814	0.279708	1.03835	1.44726	29.5456	ko01100//Metabolic pathways	ko00053//Ascorbate and aldarate metabolism	GO:0005576//extracellular region	GO:0046914//transition metal ion binding	GO:0016682//oxidoreductase activity, acting on diphenols and related substances as donors, oxygen as acceptor	GO:0009808//lignin metabolic process
Pbr006760.1	1407	Ribulose bisphosphate carboxylase/oxygenase activase 1, chloroplastic (Precursor) GN=RCA1 OS=Larrea tridentata (Creosote bush) PE=1 SV=1	hypothetical protein PRUPE_ppa005184mg [Prunus persica]	1.02794	0.0755895	0.150026	0.294847	0.743228	13.7841	-	GO:0030312//external encapsulating structure	GO:0009526//plastid envelope	GO:0009534//chloroplast thylakoid	GO:0005576//extracellular region	GO:0032550	GO:0008047//enzyme activator activity	GO:0009314//response to radiation	GO:0001101//response to acid chemical	GO:0019222//regulation of metabolic process	GO:0009617//response to bacterium	GO:0044093	GO:0010260//organ senescence	GO:0006950//response to stress
Pbr008264.1	3090	Probable LRR receptor-like serine/threonine-protein kinase At3g47570 (Precursor) GN=At3g47570 OS=Arabidopsis thaliana (Mouse-ear cress) PE=1 SV=1	hypothetical protein PRUPE_ppa023423mg, partial [Prunus persica]	1.98026	0.154885	0.0170782	0.151038	2.97811	1.53885	ko04626//Plant-pathogen interaction	GO:0031224//intrinsic component of membrane	GO:0004672//protein kinase activity	GO:0032550	GO:0006796//phosphate-containing compound metabolic process	GO:0006464//cellular protein modification process
Pbr022531.1	1563	Squalene monooxygenase OS=Panax ginseng (Korean ginseng) PE=2 SV=1	hypothetical protein PRUPE_ppa004197mg [Prunus persica]	0.533851	1.02068	0.033763	0.729903	1.03702	2.93971	ko01100//Metabolic pathways	ko00909//Sesquiterpenoid and triterpenoid biosynthesis	ko01110//Biosynthesis of secondary metabolites	GO:0031224//intrinsic component of membrane	GO:0016709//oxidoreductase activity, acting on paired donors, with incorporation or reduction of molecular oxygen, NAD(P)H as one donor, and incorporation of one atom of oxygen	GO:0000166//nucleotide binding	GO:0044710
Pbr037054.1	1398	Transcription factor UNE10 GN=F6N15.11 OS=Arabidopsis thaliana (Mouse-ear cress) PE=2 SV=1	hypothetical protein PRUPE_ppa005629mg [Prunus persica]	0.238743	0.304304	0.0377479	0.11128	2.28144	3.28667	ko04626//Plant-pathogen interaction	ko04075//Plant hormone signal transduction	ko04712//Circadian rhythm - plant	-	GO:0005515//protein binding	-
Pbr001946.1	1098	Probable inactive poly [ADP-ribose] polymerase SRO5 GN=SRO5 OS=Arabidopsis thaliana (Mouse-ear cress) PE=1 SV=1	hypothetical protein PRUPE_ppa007712mg [Prunus persica]	15.4013	2.27626	3.07594	2.97536	3.76193	223.344	-	-	GO:0016763//transferase activity, transferring pentosyl groups	-
Pbr038887.1	675	Glutathione S-transferase U8 GN=GSTU8 OS=Arabidopsis thaliana (Mouse-ear cress) PE=2 SV=1	PREDICTED: probable glutathione S-transferase-like [Fragaria vesca subsp. vesca]	10.4662	0.709029	0.15636	1.53648	11.0769	9.49821	ko00980//Metabolism of xenobiotics by cytochrome P450	ko05200//Pathways in cancer	ko00480//Glutathione metabolism	ko00982//Drug metabolism - cytochrome P450	ko05215//Prostate cancer	-	GO:0016846//carbon-sulfur lyase activity	GO:0016740//transferase activity	-
Pbr016798.1	1077	Fructose-bisphosphate aldolase cytoplasmic isozyme OS=Oryza sativa subsp. japonica (Rice) PE=1 SV=2	hypothetical protein PRUPE_ppa007714mg [Prunus persica]	4.64852	3.45627	1.91095	1.30002	2.67014	115.09	ko00400//Phenylalanine, tyrosine and tryptophan biosynthesis	ko00051//Fructose and mannose metabolism	ko00710//Carbon fixation in photosynthetic organisms	ko00270//Cysteine and methionine metabolism	ko01120//Microbial metabolism in diverse environments	ko01100//Metabolic pathways	ko00920//Sulfur metabolism	ko00030//Pentose phosphate pathway	ko01110//Biosynthesis of secondary metabolites	ko00010//Glycolysis / Gluconeogenesis	GO:0030312//external encapsulating structure	GO:0031967	GO:0031981//nuclear lumen	GO:0009536//plastid	GO:0044437	GO:0005911//cell-cell junction	GO:0005576//extracellular region	GO:0016020//membrane	GO:0016832//aldehyde-lyase activity	GO:0046914//transition metal ion binding	GO:0010038//response to metal ion	GO:0006091//generation of precursor metabolites and energy	GO:0006970//response to osmotic stress
Pbr011274.1	267	--	PREDICTED: uncharacterized protein LOC100257932 [Vitis vinifera]	33.543	7.16996	9.09174	4.66124	7.04981	507.461	-	-	-	-
Pbr031090.1	2835	Pyruvate, phosphate dikinase, chloroplastic (Precursor) GN=PPD OS=Mesembryanthemum crystallinum (Common ice plant) PE=2 SV=1	hypothetical protein PRUPE_ppa000892mg [Prunus persica]	0.137351	2.08207	0.186143	0.109749	0.202874	8.44285	ko00710//Carbon fixation in photosynthetic organisms	ko01120//Microbial metabolism in diverse environments	ko01100//Metabolic pathways	ko00620//Pyruvate metabolism	GO:0009532//plastid stroma	GO:0043169//cation binding	GO:0032550	GO:0016781	GO:0006796//phosphate-containing compound metabolic process	GO:0032787//monocarboxylic acid metabolic process
Pbr039712.1	753	NEP1-interacting protein-like 1 GN=ATL27 OS=Arabidopsis thaliana (Mouse-ear cress) PE=2 SV=1	hypothetical protein PRUPE_ppa010852mg [Prunus persica]	0.0738741	1.20055	0.350409	0.344331	-	15.1129	ko01100//Metabolic pathways	ko00563//Glycosylphosphatidylinositol(GPI)-anchor biosynthesis	-	GO:0046872//metal ion binding	-
Pbr016919.1	1236	Glutamate dehydrogenase 1 GN=GDH1 OS=Arabidopsis thaliana (Mouse-ear cress) PE=2 SV=1	hypothetical protein PRUPE_ppa006457mg [Prunus persica]	0.585076	14.8001	0.298868	1.38451	1.98823	12.0169	ko00471//D-Glutamine and D-glutamate metabolism	ko00910//Nitrogen metabolism	ko00330//Arginine and proline metabolism	ko01100//Metabolic pathways	ko02010//ABC transporters	ko00250//Alanine, aspartate and glutamate metabolism	ko04964//Proximal tubule bicarbonate reclamation	GO:0043231//intracellular membrane-bounded organelle	GO:0032550	GO:0016638//oxidoreductase activity, acting on the CH-NH2 group of donors	GO:0046914//transition metal ion binding	GO:0009642//response to light intensity	GO:0019752//carboxylic acid metabolic process	GO:0010038//response to metal ion	GO:0006970//response to osmotic stress	GO:0006807//nitrogen compound metabolic process
Pbr029068.1	360	--	hypothetical protein PRUPE_ppa013543mg [Prunus persica]	1.5452	3.54515	1.02611	0.576181	1.45239	40.6642	ko04075//Plant hormone signal transduction	-	-	-
Pbr022919.1	954	Protein BPS1, chloroplastic (Precursor) GN=BPS1 OS=Arabidopsis thaliana (Mouse-ear cress) PE=2 SV=1	hypothetical protein PRUPE_ppa008924mg [Prunus persica]	1.04957	10.2007	1.16164	1.84813	0.767301	39.2025	-	-	-	-
Pbr015589.1	918	1-aminocyclopropane-1-carboxylate oxidase 1 GN=ACO1 OS=Arabidopsis thaliana (Mouse-ear cress) PE=2 SV=1	hypothetical protein PRUPE_ppa009228mg [Prunus persica]	8.90763	2.02745	3.67907	2.99388	2.73391	112.558	ko00270//Cysteine and methionine metabolism	ko01100//Metabolic pathways	ko01110//Biosynthesis of secondary metabolites	GO:0005911//cell-cell junction	GO:0016020//membrane	GO:0043231//intracellular membrane-bounded organelle	GO:0005576//extracellular region	GO:0044444	GO:0046914//transition metal ion binding	GO:0016705//oxidoreductase activity, acting on paired donors, with incorporation or reduction of molecular oxygen	GO:0016641//oxidoreductase activity, acting on the CH-NH2 group of donors, oxygen as acceptor	GO:0016836//hydro-lyase activity	GO:0003729//mRNA binding	GO:0044260	GO:0034614//cellular response to reactive oxygen species	GO:0072350//tricarboxylic acid metabolic process	GO:0070542//response to fatty acid	GO:0010039//response to iron ion	GO:0006091//generation of precursor metabolites and energy	GO:0009692	GO:0006996//organelle organization	GO:0006970//response to osmotic stress	GO:0006006//glucose metabolic process	GO:0055076//transition metal ion homeostasis	GO:0010087//phloem or xylem histogenesis	GO:0009267//cellular response to starvation	GO:0042044//fluid transport
Pbr010227.1	645	Plasma membrane-associated cation-binding protein 1 GN=F1C12.180 OS=Arabidopsis thaliana (Mouse-ear cress) PE=1 SV=1	hypothetical protein PRUPE_ppa011141mg [Prunus persica]	0.344975	15.6646	0.899981	0.160795	0.729574	26.0096	-	-	-	-
Pbr027961.1	1992	--	hypothetical protein PRUPE_ppa003222mg [Prunus persica]	2.0944	0.507212	0.185442	0.520645	0.813689	5.28374	ko00230//Purine metabolism	ko00450//Selenocompound metabolism	ko00360//Phenylalanine metabolism	ko01100//Metabolic pathways	ko01110//Biosynthesis of secondary metabolites	ko00730//Thiamine metabolism	-	GO:0043168//anion binding	GO:0016783//sulfurtransferase activity	-
Pbr032166.1	891	Momilactone A synthase OS=Oryza sativa subsp. japonica (Rice) PE=2 SV=1	hypothetical protein PRUPE_ppa020955mg [Prunus persica]	10.1765	0.358096	0.769956	1.0476	0.93892	21.287	ko00904//Diterpenoid biosynthesis	ko01100//Metabolic pathways	ko00906//Carotenoid biosynthesis	ko01110//Biosynthesis of secondary metabolites	-	GO:0004312//fatty acid synthase activity	GO:0044710
Pbr007130.1	519	Oleosin 1 GN=OLE1 OS=Prunus dulcis (Almond) PE=2 SV=1	hypothetical protein PRUPE_ppa012323mg [Prunus persica]	1.92927	23.1562	3.66046	2.19815	5.13794	93.5752	-	-	-	-
Pbr006771.1	765	--	--	11.489	10.2879	6.13944	8.33768	5.19444	148.34	-	-	-	-
Pbr015699.1	666	Ethylene-responsive transcription factor ERF106 GN=ERF106 OS=Arabidopsis thaliana (Mouse-ear cress) PE=2 SV=1	ERFAP2-like protein [Pyrus x bretschneideri]	3.00688	14.1327	6.33893	5.52822	14.8379	143.356	-	-	-	-
Pbr014825.1	309	Monothiol glutaredoxin-S2 GN=T28N17.80 OS=Arabidopsis thaliana (Mouse-ear cress) PE=3 SV=1	PREDICTED: monothiol glutaredoxin-S2-like [Fragaria vesca subsp. vesca]	3.96051	34.591	4.44033	9.90136	4.56869	96.6535	ko00230//Purine metabolism	ko00240//Pyrimidine metabolism	ko01100//Metabolic pathways	-	GO:0015036//disulfide oxidoreductase activity	GO:0030611//arsenate reductase activity	GO:0006089//lactate metabolic process	GO:0019725//cellular homeostasis
Pbr010591.1	324	Early nodulin-93 OS=Glycine max (Soybean) PE=2 SV=1	hypothetical protein PRUPE_ppa013711mg [Prunus persica]	37.4282	12.8019	35.3439	9.76307	42.9262	688.126	-	-	-	-
Pbr000273.1	252	--	hypothetical protein PRUPE_ppa014198mg [Prunus persica]	19.2046	5.69756	8.16703	5.76181	5.60208	157.95	-	-	-	-
Pbr008325.1	1620	MLO-like protein 6 GN=MLO6 OS=Arabidopsis thaliana (Mouse-ear cress) PE=2 SV=2	hypothetical protein PRUPE_ppa003437mg [Prunus persica]	2.26629	1.28019	0.390901	0.608191	2.61431	7.5524	-	GO:0031224//intrinsic component of membrane	GO:0005515//protein binding	GO:0006950//response to stress
Pbr014247.1	729	RING-H2 finger protein ATL16 GN=ATL16 OS=Arabidopsis thaliana (Mouse-ear cress) PE=2 SV=1	PREDICTED: uncharacterized protein LOC101297125 [Fragaria vesca subsp. vesca]	92.3305	69.2981	29.9691	51.5006	66.4155	527.532	-	-	GO:0046914//transition metal ion binding	GO:0003824//catalytic activity	-
Pbr019770.1	525	--	hypothetical protein PRUPE_ppa012471mg [Prunus persica]	4.97996	12.6612	6.53363	3.35831	3.78452	112.35	-	-	-	-
Pbr009437.1	486	--	hypothetical protein PRUPE_ppa017638mg [Prunus persica]	2.17473	19.1482	4.45192	3.41441	1.29101	75.7438	-	-	-	-
Pbr014453.1	1299	Kelch repeat-containing protein At3g27220 GN=At3g27220 OS=Arabidopsis thaliana (Mouse-ear cress) PE=1 SV=1	hypothetical protein PRUPE_ppa006056mg [Prunus persica]	32.2886	11.9127	6.98746	14.6507	5.23264	111.79	-	GO:0043231//intracellular membrane-bounded organelle	-	-
Pbr008961.1	2808	Protein TIME FOR COFFEE GN=TIC OS=Arabidopsis thaliana (Mouse-ear cress) PE=1 SV=2	hypothetical protein PRUPE_ppa000638mg [Prunus persica]	0.0396205	3.44667	0.526213	0.461683	0.539992	8.40987	-	-	-	-
Pbr023366.2	1488	Cytochrome P450 704C1 GN=CYP704C1 OS=Pinus taeda (Loblolly pine) PE=2 SV=1	hypothetical protein PRUPE_ppa004476mg [Prunus persica]	19.5892	28.983	12.1644	15.6126	29.165	193.495	ko00073//Cutin, suberine and wax biosynthesis	ko01100//Metabolic pathways	GO:0043231//intracellular membrane-bounded organelle	GO:0046906//tetrapyrrole binding	GO:0046914//transition metal ion binding	GO:0016712//oxidoreductase activity, acting on paired donors, with incorporation or reduction of molecular oxygen, reduced flavin or flavoprotein as one donor, and incorporation of one atom of oxygen	GO:0044710
Pbr005037.1	267	--	hypothetical protein PRUPE_ppa014055mg [Prunus persica]	41.6683	17.5266	23.1246	7.57451	13.708	352.981	-	-	-	-
Pbr032375.1	915	--	hypothetical protein PRUPE_ppa009184mg [Prunus persica]	8.69365	25.4553	9.68921	4.30719	12.3429	146.969	-	-	-	-
Pbr018018.1	264	--	hypothetical protein PRUPE_ppa014028mg [Prunus persica]	16.8567	11.28	9.79473	7.26774	5.5455	148.14	-	-	-	-
Pbr019762.2	1146	--	hypothetical protein PRUPE_ppa021982mg [Prunus persica]	3.05804	7.74921	2.90106	3.12224	1.18625	43.5905	ko03008//Ribosome biogenesis in eukaryotes	-	-	-
Pbr019032.1	1323	CBL-interacting serine/threonine-protein kinase 25 GN=T11H3.120 OS=Arabidopsis thaliana (Mouse-ear cress) PE=2 SV=1	hypothetical protein PRUPE_ppa005575mg [Prunus persica]	27.8767	25.6038	23.0951	21.4794	10.9868	337.283	ko00903//Limonene and pinene degradation	ko00642//Ethylbenzene degradation	ko00362//Benzoate degradation	ko04150//mTOR signaling pathway	ko04910//Insulin signaling pathway	ko00240//Pyrimidine metabolism	ko00051//Fructose and mannose metabolism	ko01120//Microbial metabolism in diverse environments	ko01100//Metabolic pathways	ko00627//Aminobenzoate degradation	ko04140//Regulation of autophagy	ko00350//Tyrosine metabolism	ko04920//Adipocytokine signaling pathway	ko05410//Hypertrophic cardiomyopathy (HCM)	-	GO:0036094//small molecule binding	GO:1901363	GO:0097159//organic cyclic compound binding	GO:0004674//protein serine/threonine kinase activity	GO:0006796//phosphate-containing compound metabolic process
Pbr004252.1	1851	Patellin-1 GN=PATL1 OS=Arabidopsis thaliana (Mouse-ear cress) PE=1 SV=2	PREDICTED: patellin-3-like [Fragaria vesca subsp. vesca]	14.0946	22.3224	8.80952	8.01237	24.1234	128.561	-	GO:0031224//intrinsic component of membrane	GO:0044464	-	GO:0051234//establishment of localization
Pbr001848.1	1020	Chaperone protein dnaJ 10 GN=F28O16.7 OS=Arabidopsis thaliana (Mouse-ear cress) PE=2 SV=2	hypothetical protein PRUPE_ppa007841mg [Prunus persica]	12.707	0.834152	1.24168	1.57602	13.8917	16.9187	ko04141//Protein processing in endoplasmic reticulum	GO:0044444	-	GO:0044267//cellular protein metabolic process	GO:0050896//response to stimulus
Pbr031587.1	762	--	hypothetical protein PRUPE_ppa010330mg [Prunus persica]	66.4315	29.7988	25.1392	32.6654	22.0947	342.09	-	-	GO:0003824//catalytic activity	-
Pbr008413.1	501	--	hypothetical protein PRUPE_ppa012473mg [Prunus persica]	10.326	55.3	17.0639	10.8681	18.2636	227.573	-	-	-	-
Pbr000255.1	429	Zinc finger protein CONSTANS-LIKE 9 GN=COL9 OS=Arabidopsis thaliana (Mouse-ear cress) PE=2 SV=1	COL domain class transcription factor [Malus domestica]	2.07468	7.68528	3.32129	4.35158	1.95006	44.2115	ko04712//Circadian rhythm - plant	GO:0044464	GO:0046914//transition metal ion binding	-
Pbr015173.1	714	REF/SRPP-like protein At1g67360 GN=At1g67360 OS=Arabidopsis thaliana (Mouse-ear cress) PE=2 SV=1	hypothetical protein PRUPE_ppa010801mg [Prunus persica]	19.711	10.3524	9.83	6.31862	27.8273	130.725	-	-	-	-
Pbr019970.1	456	Protein disulfide-isomerase LQY1 (Precursor) GN=LQY1 OS=Arabidopsis thaliana (Mouse-ear cress) PE=1 SV=1	PREDICTED: uncharacterized protein LOC101304355 [Fragaria vesca subsp. vesca]	12.077	14.2272	9.60536	8.98387	10.549	126.656	-	-	GO:0005515//protein binding	-
Pbr013296.1	696	LOB domain-containing protein 42 GN=T26J14.8 OS=Arabidopsis thaliana (Mouse-ear cress) PE=2 SV=1	hypothetical protein PRUPE_ppa011233mg [Prunus persica]	6.55378	0.993252	13.4204	2.75673	6.38552	173.102	-	-	-	-
Pbr038612.1	192	--	Uncharacterized protein TCM_015586 [Theobroma cacao]	32.7389	24.9268	29.9589	13.5042	20.4243	383.453	-	GO:0043231//intracellular membrane-bounded organelle	-	GO:0009943//adaxial/abaxial axis specification	GO:0009799//specification of symmetry	GO:0045333//cellular respiration	GO:0009933//meristem structural organization	GO:0010073//meristem maintenance
Pbr006316.1	951	--	--	18.6009	41.7701	8.04614	9.26979	11.7657	98.4278	ko01100//Metabolic pathways	ko00563//Glycosylphosphatidylinositol(GPI)-anchor biosynthesis	-	-	-
Pbr022078.1	1047	--	hypothetical protein PRUPE_ppa007671mg [Prunus persica]	25.6618	22.2968	25.1005	24.0708	35.2569	300.459	-	-	-	-
Pbr013830.1	1398	Lysine histidine transporter 2 GN=F21J9.6 OS=Arabidopsis thaliana (Mouse-ear cress) PE=1 SV=1	hypothetical protein PRUPE_ppa016615mg [Prunus persica]	3.93927	4.75476	1.58541	1.14989	9.72417	18.8792	ko05033//Nicotine addiction	ko04721//Synaptic vesicle cycle	ko04727//GABAergic synapse	ko04723//Retrograde endocannabinoid signaling	ko05032//Morphine addiction	GO:0031224//intrinsic component of membrane	-	-
Pbr028452.1	1074	Metacaspase-1 GN=T7I23.17 OS=Arabidopsis thaliana (Mouse-ear cress) PE=1 SV=1	hypothetical protein PRUPE_ppa006673mg [Prunus persica]	3.83279	5.49597	3.43949	3.52468	10.0775	40.7919	-	-	-	-
Pbr018403.1	897	Homeobox-leucine zipper protein ATHB-12 GN=ATHB-12 OS=Arabidopsis thaliana (Mouse-ear cress) PE=2 SV=1	hypothetical protein PRUPE_ppa010647mg [Prunus persica]	5.76737	17.1329	2.70624	4.50924	1.57383	32.0446	-	GO:0043231//intracellular membrane-bounded organelle	GO:0044212//transcription regulatory region DNA binding	GO:0001071//nucleic acid binding transcription factor activity	GO:0001101//response to acid chemical	GO:0006970//response to osmotic stress	GO:0006351//transcription, DNA-templated
Pbr007329.2	933	--	hypothetical protein PRUPE_ppa009428mg [Prunus persica]	3.87542	7.46647	3.50679	4.83547	3.08225	40.8866	-	-	-	GO:0010087//phloem or xylem histogenesis	GO:0044260
Pbr009449.1	1377	UDP-glycosyltransferase 76F1 GN=UGT76F1 OS=Arabidopsis thaliana (Mouse-ear cress) PE=2 SV=1	hypothetical protein PRUPE_ppa005447mg [Prunus persica]	9.85697	6.56509	2.49103	3.01271	13.5557	29.0223	ko00460//Cyanoamino acid metabolism	ko00908//Zeatin biosynthesis	ko01110//Biosynthesis of secondary metabolites	ko00402//Benzoxazinoid biosynthesis	-	GO:0016758//transferase activity, transferring hexosyl groups	-
Pbr041194.3	1407	Probable polygalacturonase OS=Vitis vinifera (Grape) PE=1 SV=1	hypothetical protein PRUPE_ppa006130mg [Prunus persica]	19.8866	54.1599	18.1531	17.8014	23.0772	198.976	ko00500//Starch and sucrose metabolism	ko01100//Metabolic pathways	ko00040//Pentose and glucuronate interconversions	GO:0005618//cell wall	GO:0043231//intracellular membrane-bounded organelle	GO:0004553//hydrolase activity, hydrolyzing O-glycosyl compounds	GO:0044238//primary metabolic process
Pbr010961.2	576	Protein EARLY RESPONSIVE TO DEHYDRATION 15 OS=Arabidopsis thaliana (Mouse-ear cress) PE=1 SV=1	hypothetical protein PRUPE_ppa012915mg [Prunus persica]	16.6109	6.64715	12.0935	10.4433	9.34977	132.456	-	-	-	-
Pbr032378.1	1209	Protein kinase APK1A, chloroplastic (Precursor) GN=APK1A OS=Arabidopsis thaliana (Mouse-ear cress) PE=2 SV=1	hypothetical protein PRUPE_ppa006035mg [Prunus persica]	4.32503	8.18111	1.78961	2.95954	4.195	19.4442	ko00903//Limonene and pinene degradation	ko00642//Ethylbenzene degradation	ko00362//Benzoate degradation	ko00240//Pyrimidine metabolism	ko00051//Fructose and mannose metabolism	ko04976//Bile secretion	ko01120//Microbial metabolism in diverse environments	ko01100//Metabolic pathways	ko00627//Aminobenzoate degradation	ko00350//Tyrosine metabolism	ko02010//ABC transporters	GO:0005634//nucleus	GO:0032550	GO:0004713//protein tyrosine kinase activity	GO:0006952//defense response	GO:0006468//protein phosphorylation	GO:0009625//response to insect	GO:0009620//response to fungus
Pbr036168.1	327	--	hypothetical protein PRUPE_ppa013719mg [Prunus persica]	62.4318	525.267	47.6074	59.3096	136.551	513.034	-	-	-	-
Pbr005490.1	771	--	hypothetical protein PRUPE_ppa010282mg [Prunus persica]	61.6878	20.0708	20.2599	20.3793	29.7034	215.165	-	GO:0044444	-	GO:0000904//cell morphogenesis involved in differentiation	GO:0009856//pollination
Pbr022708.1	939	Ethylene-responsive transcription factor RAP2-2 GN=MLN21.1 OS=Arabidopsis thaliana (Mouse-ear cress) PE=1 SV=2	AP2 domain class transcription factor [Malus domestica]	55.2125	35.1117	31.1909	24.7408	37.6972	325.799	-	-	-	-
Pbr013259.1	1134	Probable transcription factor GLK2 OS=Oryza sativa subsp. japonica (Rice) PE=2 SV=1	hypothetical protein PRUPE_ppa007222mg [Prunus persica]	2.10932	20.0235	7.72494	2.60653	3.18143	76.0422	ko04075//Plant hormone signal transduction	-	GO:0005488	-
Pbr009671.1	960	Protein BPS1, chloroplastic (Precursor) GN=BPS1 OS=Arabidopsis thaliana (Mouse-ear cress) PE=2 SV=1	hypothetical protein PRUPE_ppa008924mg [Prunus persica]	2.66547	34.7314	8.7403	2.32273	8.06077	84.983	-	-	-	-
Pbr023323.3	1407	Thiosulfate sulfurtransferase 18 GN=STR18 OS=Arabidopsis thaliana (Mouse-ear cress) PE=1 SV=1	PREDICTED: E3 ubiquitin-protein ligase RNF133-like [Fragaria vesca subsp. vesca]	4.86293	6.08495	6.07605	5.34411	6.61473	57.5285	-	GO:0005774//vacuolar membrane	GO:0046914//transition metal ion binding	GO:0006625//protein targeting to peroxisome	GO:0010876//lipid localization	GO:0048193//Golgi vesicle transport	GO:0034285	GO:0030001//metal ion transport	GO:0009746
Pbr016260.1	1110	Vinorine synthase GN=ACT OS=Rauvolfia serpentina (Serpentwood) PE=1 SV=2	PREDICTED: BAHD acyltransferase At5g47980-like [Fragaria vesca subsp. vesca]	24.6063	138.788	24.4366	17.3321	90.6292	228.438	ko00941//Flavonoid biosynthesis	ko00073//Cutin, suberine and wax biosynthesis	ko00940//Phenylpropanoid biosynthesis	ko00945//Stilbenoid, diarylheptanoid and gingerol biosynthesis	ko01110//Biosynthesis of secondary metabolites	-	GO:0016740//transferase activity	-
Pbr035997.1	2424	Sucrose synthase GN=SS OS=Glycine max (Soybean) PE=1 SV=2	hypothetical protein PRUPE_ppa001535mg [Prunus persica]	10.2121	6.18646	3.70098	7.20939	10.3105	34.2297	ko00500//Starch and sucrose metabolism	ko01100//Metabolic pathways	-	GO:0035251//UDP-glucosyltransferase activity	GO:0005984//disaccharide metabolic process
Pbr031933.1	2679	--	hypothetical protein PRUPE_ppa002063mg [Prunus persica]	11.9394	8.05896	7.09137	8.63304	6.08931	64.5955	-	-	GO:0046872//metal ion binding	-
Pbr030722.1	1272	--	PREDICTED: lanC-like protein 2-like [Fragaria vesca subsp. vesca]	37.4784	12.0819	18.1299	13.9017	10.4408	164.273	-	-	-	-
Pbr018350.1	891	--	hypothetical protein PRUPE_ppa009508mg [Prunus persica]	33.4013	18.5613	10.8386	19.9626	23.0622	96.1814	-	GO:0043231//intracellular membrane-bounded organelle	-	GO:0006779//porphyrin-containing compound biosynthetic process
Pbr039380.2	2661	Alcohol dehydrogenase 1 GN=ADH1 OS=Zea mays (Maize) PE=2 SV=1	alcohol dehydrogenase [Prunus dulcis x Prunus persica]	11.393	2.7378	5.11652	4.77444	10.1782	44.1715	ko00980//Metabolism of xenobiotics by cytochrome P450	ko00260//Glycine, serine and threonine metabolism	ko00071//Fatty acid metabolism	ko00910//Nitrogen metabolism	ko00051//Fructose and mannose metabolism	ko01120//Microbial metabolism in diverse environments	ko01100//Metabolic pathways	ko00626//Naphthalene degradation	ko00830//Retinol metabolism	ko00040//Pentose and glucuronate interconversions	ko00350//Tyrosine metabolism	ko00982//Drug metabolism - cytochrome P450	ko00625//Chloroalkane and chloroalkene degradation	ko01110//Biosynthesis of secondary metabolites	ko00010//Glycolysis / Gluconeogenesis	ko00561//Glycerolipid metabolism	ko00670//One carbon pool by folate	-	GO:0003824//catalytic activity	GO:0046914//transition metal ion binding	GO:0044710
Pbr007508.1	1413	UDP-glucose flavonoid 3-O-glucosyltransferase 6 GN=GT6 OS=Fragaria ananassa (Strawberry) PE=1 SV=1	hypothetical protein PRUPE_ppa025943mg [Prunus persica]	2.24399	24.5375	3.21186	3.11945	3.66336	27.0351	-	-	GO:0035251//UDP-glucosyltransferase activity	-
Pbr011579.1	981	UDP-glycosyltransferase 87A2 GN=UGT87A2 OS=Arabidopsis thaliana (Mouse-ear cress) PE=2 SV=1	hypothetical protein PRUPE_ppa005406mg [Prunus persica]	9.12944	73.5049	8.4994	9.09203	12.1521	71.291	-	GO:0005737//cytoplasm	GO:0016757//transferase activity, transferring glycosyl groups	-
Pbr024451.1	333	--	hypothetical protein PRUPE_ppa020389mg [Prunus persica]	33.4097	69.306	39.4598	17.4412	17.4287	329.389	-	-	GO:0005488	-
Pbr040466.1	1581	Putative polyol transporter 1 GN=PLT1 OS=Arabidopsis thaliana (Mouse-ear cress) PE=3 SV=1	sorbitol transporter [Malus domestica]	1.68887	11.2678	9.51291	3.05037	7.24267	78.6711	-	GO:0031224//intrinsic component of membrane	GO:0016628//oxidoreductase activity, acting on the CH-CH group of donors, NAD or NADP as acceptor	GO:0022857//transmembrane transporter activity	GO:0044710	GO:0044765	GO:0044763
Pbr003395.1	2424	Sucrose synthase GN=SS OS=Glycine max (Soybean) PE=1 SV=2	hypothetical protein PRUPE_ppa001535mg [Prunus persica]	12.3693	6.95428	4.7895	7.55168	10.4615	38.3955	ko00500//Starch and sucrose metabolism	ko01100//Metabolic pathways	-	GO:0035251//UDP-glucosyltransferase activity	GO:0005984//disaccharide metabolic process
Pbr021977.1	552	Adenine phosphoribosyltransferase 1, chloroplastic (Precursor) GN=F17L21.24 OS=Arabidopsis thaliana (Mouse-ear cress) PE=1 SV=2	hypothetical protein PRUPE_ppa010396mg [Prunus persica]	45.7514	156.256	16.5389	44.9985	57.2116	131.73	ko00230//Purine metabolism	ko00290//Valine, leucine and isoleucine biosynthesis	ko00270//Cysteine and methionine metabolism	ko01120//Microbial metabolism in diverse environments	ko01100//Metabolic pathways	ko00920//Sulfur metabolism	ko00620//Pyruvate metabolism	ko01110//Biosynthesis of secondary metabolites	ko00010//Glycolysis / Gluconeogenesis	ko00650//Butanoate metabolism	ko00020//Citrate cycle (TCA cycle)	GO:0005618//cell wall	GO:0009532//plastid stroma	GO:0016020//membrane	GO:0016763//transferase activity, transferring pentosyl groups	GO:0043096//purine nucleobase salvage	GO:0010038//response to metal ion	GO:0006091//generation of precursor metabolites and energy	GO:0048511//rhythmic process	GO:0006970//response to osmotic stress	GO:0006006//glucose metabolic process
Pbr000345.1	768	Stem-specific protein TSJT1 GN=TSJT1 OS=Nicotiana tabacum (Common tobacco) PE=2 SV=1	hypothetical protein PRUPE_ppa010287mg [Prunus persica]	17.0214	22.2264	11.9561	21.4717	15.3863	89.9501	ko00910//Nitrogen metabolism	ko01120//Microbial metabolism in diverse environments	ko01100//Metabolic pathways	ko01110//Biosynthesis of secondary metabolites	ko00250//Alanine, aspartate and glutamate metabolism	-	-	-
Pbr008107.1	957	Primary amine oxidase (Precursor) OS=Pisum sativum (Garden pea) PE=1 SV=1	hypothetical protein PRUPE_ppa002377mg [Prunus persica]	278.892	34.6735	77.7513	259.932	95.5574	7.92758	ko00260//Glycine, serine and threonine metabolism	ko00360//Phenylalanine metabolism	ko01100//Metabolic pathways	ko00950//Isoquinoline alkaloid biosynthesis	ko00410//beta-Alanine metabolism	ko00350//Tyrosine metabolism	ko00960//Tropane, piperidine and pyridine alkaloid biosynthesis	ko01110//Biosynthesis of secondary metabolites	-	GO:0046872//metal ion binding	GO:0016491//oxidoreductase activity	GO:0008152//metabolic process
Pbr041645.1	2970	LRR receptor-like serine/threonine-protein kinase GSO1 (Precursor) GN=GSO1 OS=Arabidopsis thaliana (Mouse-ear cress) PE=2 SV=1	hypothetical protein PRUPE_ppb000367mg [Prunus persica]	12.6426	23.9029	22.9388	19.3457	14.0662	2.28461	ko04626//Plant-pathogen interaction	-	-	-
Pbr027808.1	1332	UPF0481 protein At3g47200 GN=At3g47200 OS=Arabidopsis thaliana (Mouse-ear cress) PE=1 SV=1	PREDICTED: UPF0481 protein At3g47200-like [Fragaria vesca subsp. vesca]	185.591	54.0555	72.4619	191.386	120.549	7.05948	-	-	-	-
Pbr012356.2	1392	BAHD acyltransferase DCR GN=MRO11.2 OS=Arabidopsis thaliana (Mouse-ear cress) PE=2 SV=1	hypothetical protein PRUPE_ppa005318mg [Prunus persica]	23.3778	125.341	60.8466	59.4187	28.5094	5.83403	ko00941//Flavonoid biosynthesis	ko00940//Phenylpropanoid biosynthesis	ko00945//Stilbenoid, diarylheptanoid and gingerol biosynthesis	ko01110//Biosynthesis of secondary metabolites	-	GO:0016746//transferase activity, transferring acyl groups	-
Pbr002511.1	1581	Sulfated surface glycoprotein 185 (Precursor) OS=Volvox carteri (Green alga) PE=1 SV=1	hypothetical protein PRUPE_ppa004238mg [Prunus persica]	87.0825	35.216	134.349	90.2647	91.6082	12.1656	-	GO:0044424	-	-
Pbr007232.1	1443	UDP-glucose 6-dehydrogenase 5 GN=OsJ_35986 OS=Oryza sativa subsp. japonica (Rice) PE=2 SV=1	hypothetical protein PRUPE_ppa005034mg [Prunus persica]	54.6635	42.785	50.7602	53.6531	29.8571	4.48006	ko00230//Purine metabolism	ko03410//Base excision repair	ko03440//Homologous recombination	ko00500//Starch and sucrose metabolism	ko00240//Pyrimidine metabolism	ko00520//Amino sugar and nucleotide sugar metabolism	ko01100//Metabolic pathways	ko00040//Pentose and glucuronate interconversions	ko03430//Mismatch repair	ko01110//Biosynthesis of secondary metabolites	ko00053//Ascorbate and aldarate metabolism	ko03030//DNA replication	GO:0043231//intracellular membrane-bounded organelle	GO:0030312//external encapsulating structure	GO:0044444	GO:0016616//oxidoreductase activity, acting on the CH-OH group of donors, NAD or NADP as acceptor	GO:0000166//nucleotide binding	GO:0009226//nucleotide-sugar biosynthetic process	GO:0009664//plant-type cell wall organization
Pbr028736.1	525	--	PREDICTED: uncharacterized protein LOC101294061 [Fragaria vesca subsp. vesca]	68.9778	73.3339	103.633	75.0681	74.0969	9.05722	-	GO:0009536//plastid	-	-
Pbr038341.1	342	Transcription factor UPBEAT1 GN=T8I13.11 OS=Arabidopsis thaliana (Mouse-ear cress) PE=2 SV=1	hypothetical protein PRUPE_ppa025965mg, partial [Prunus persica]	44.7295	41.982	96.5936	88.7015	25.8373	8.27969	-	-	GO:0005515//protein binding	-
Pbr034558.2	2283	L-type lectin-domain containing receptor kinase VIII.1 (Precursor) GN=LECRK81 OS=Arabidopsis thaliana (Mouse-ear cress) PE=1 SV=1	hypothetical protein PRUPE_ppa002125mg [Prunus persica]	28.4106	17.2599	42.393	28.0065	32.132	3.51034	ko04626//Plant-pathogen interaction	ko04075//Plant hormone signal transduction	-	GO:0036094//small molecule binding	GO:0004672//protein kinase activity	GO:1901363	GO:0097159//organic cyclic compound binding	GO:0006796//phosphate-containing compound metabolic process
Pbr010764.1	3018	LRR receptor-like serine/threonine-protein kinase GSO1 (Precursor) GN=GSO1 OS=Arabidopsis thaliana (Mouse-ear cress) PE=2 SV=1	hypothetical protein PRUPE_ppb000367mg [Prunus persica]	17.6945	37.9006	34.5516	28.557	19.3517	2.81477	ko04626//Plant-pathogen interaction	-	-	-
Pbr001424.1	909	Probable WRKY transcription factor 70 GN=WRKY70 OS=Arabidopsis thaliana (Mouse-ear cress) PE=2 SV=1	hypothetical protein PRUPE_ppa026125mg [Prunus persica]	48.3449	91.6122	81.7408	96.4675	79.3207	6.58292	ko04626//Plant-pathogen interaction	-	-	-
Pbr008406.1	462	Ubiquitin-like protein 5 GN=UBL5 OS=Arabidopsis thaliana (Mouse-ear cress) PE=1 SV=1	unknown [Picea sitchensis]	2.16729	5.1796	69.5626	20.2037	0.452694	5.43526	-	-	-	-
Pbr025360.1	825	Myb-related protein Myb4 GN=OSJNBa0073E02.6 OS=Oryza sativa subsp. japonica (Rice) PE=2 SV=2	hypothetical protein PRUPE_ppa021921mg [Prunus persica]	83.542	107.128	89.0401	39.5993	48.4201	6.54081	-	-	-	GO:0009725//response to hormone
Pbr030364.1	801	Proline-rich receptor-like protein kinase PERK2 GN=PERK2 OS=Arabidopsis thaliana (Mouse-ear cress) PE=2 SV=3	hypothetical protein PRUPE_ppa009918mg [Prunus persica]	37.9182	17.1946	58.1739	37.031	35.706	4.13546	-	-	-	-
Pbr020314.1	1248	--	PREDICTED: uncharacterized protein LOC101291831 [Fragaria vesca subsp. vesca]	1.06975	13.3795	27.0201	4.94463	5.57216	1.84085	ko04916//Melanogenesis	ko04020//Calcium signaling pathway	ko04270//Vascular smooth muscle contraction	ko05133//Pertussis	ko04744//Phototransduction	ko04626//Plant-pathogen interaction	ko04910//Insulin signaling pathway	ko04970//Salivary secretion	ko04912//GnRH signaling pathway	ko04722//Neurotrophin signaling pathway	ko05034//Alcoholism	ko05031//Amphetamine addiction	ko04745//Phototransduction - fly	ko05214//Glioma	ko04740//Olfactory transduction	ko04070//Phosphatidylinositol signaling system	ko04971//Gastric acid secretion	ko05152//Tuberculosis	ko05010//Alzheimer's disease	ko04114//Oocyte meiosis	ko04720//Long-term potentiation	ko04728//Dopaminergic synapse	-	-	GO:0019438//aromatic compound biosynthetic process	GO:0031323//regulation of cellular metabolic process	GO:1901362
Pbr034745.1	783	Expansin-B3 (Precursor) GN=EXPB3 OS=Arabidopsis thaliana (Mouse-ear cress) PE=2 SV=2	hypothetical protein PRUPE_ppa010041mg [Prunus persica]	27.4229	12.1567	51.5585	54.8365	30.2498	3.47995	-	GO:0005911//cell-cell junction	-	GO:0048646//anatomical structure formation involved in morphogenesis	GO:0000902//cell morphogenesis	GO:0009827//plant-type cell wall modification	GO:0000003//reproduction
Pbr030688.1	1770	Probable indole-3-acetic acid-amido synthetase GH3.5 GN=OSJNBa0009C07.16 OS=Oryza sativa subsp. japonica (Rice) PE=2 SV=1	hypothetical protein PRUPE_ppa003163mg [Prunus persica]	14.1425	10.6054	19.9757	29.7954	22.9232	1.32814	ko04075//Plant hormone signal transduction	GO:0009536//plastid	-	GO:0009314//response to radiation
Pbr004962.1	375	--	hypothetical protein PRUPE_ppa014450mg [Prunus persica]	6.23025	219.941	79.3685	23.3699	43.3626	5.27151	-	-	-	-
Pbr039650.1	825	Tryptophan synthase alpha chain GN=T10P11.11 OS=Arabidopsis thaliana (Mouse-ear cress) PE=1 SV=2	hypothetical protein PRUPE_ppa020184mg [Prunus persica]	29.1284	52.2748	31.8549	22.3139	19.0131	2.07234	ko00260//Glycine, serine and threonine metabolism	ko00400//Phenylalanine, tyrosine and tryptophan biosynthesis	ko01100//Metabolic pathways	ko01110//Biosynthesis of secondary metabolites	GO:0009536//plastid	GO:0016832//aldehyde-lyase activity	GO:0016836//hydro-lyase activity	GO:0006952//defense response	GO:0000097//sulfur amino acid biosynthetic process	GO:0008380//RNA splicing	GO:0009617//response to bacterium	GO:0006568//tryptophan metabolic process	GO:0009606//tropism
Pbr016095.1	1347	--	hypothetical protein PRUPE_ppa020743mg [Prunus persica]	55.875	42.0049	105.622	106.792	76.663	6.82221	ko04110//Cell cycle	ko04111//Cell cycle - yeast	ko04113//Meiosis - yeast	ko04114//Oocyte meiosis	-	-	-
Pbr000149.1	618	--	PREDICTED: uncharacterized protein LOC101291898 [Fragaria vesca subsp. vesca]	38.345	51.5423	89.4897	68.0509	47.802	5.53294	-	-	-	-
Pbr006564.1	1461	Receptor-like cytosolic serine/threonine-protein kinase RBK2 GN=RBK2 OS=Arabidopsis thaliana (Mouse-ear cress) PE=1 SV=1	PREDICTED: receptor-like cytosolic serine/threonine-protein kinase RBK2-like [Fragaria vesca subsp. vesca]	11.4986	8.40789	63.5715	27.5786	9.55537	3.62034	ko05142//Chagas disease (American trypanosomiasis)	ko05133//Pertussis	ko05145//Toxoplasmosis	ko04626//Plant-pathogen interaction	ko04075//Plant hormone signal transduction	ko04722//Neurotrophin signaling pathway	ko05162//Measles	ko04620//Toll-like receptor signaling pathway	ko05164//Influenza A	ko05140//Leishmaniasis	ko05152//Tuberculosis	ko04064//NF-kappa B signaling pathway	ko04210//Apoptosis	GO:0043231//intracellular membrane-bounded organelle	GO:0004672//protein kinase activity	GO:0019899//enzyme binding	GO:0032550	GO:0006796//phosphate-containing compound metabolic process	GO:0006464//cellular protein modification process
Pbr003660.1	1056	Probable WRKY transcription factor 53 GN=WRKY53 OS=Arabidopsis thaliana (Mouse-ear cress) PE=1 SV=1	hypothetical protein PRUPE_ppa008573mg [Prunus persica]	1.58032	70.6511	67.3138	4.41957	12.3288	3.69337	ko04626//Plant-pathogen interaction	-	-	-
Pbr036977.1	1236	Probable pectate lyase 18 (Precursor) GN=At4g24780 OS=Arabidopsis thaliana (Mouse-ear cress) PE=2 SV=2	pectate lyase [Malus domestica]	36.2297	21.4688	56.0165	57.5202	50.0018	3.02583	ko00040//Pentose and glucuronate interconversions	-	GO:0003824//catalytic activity	-
Pbr019883.1	486	Probable WRKY transcription factor 50 GN=WRKY50 OS=Arabidopsis thaliana (Mouse-ear cress) PE=2 SV=1	PREDICTED: probable WRKY transcription factor 42-like [Fragaria vesca subsp. vesca]	6.06634	68.824	55.8119	22.7271	43.1414	2.74833	ko04626//Plant-pathogen interaction	-	-	-
Pbr031268.1	1257	Protein ycf2 (Fragment) GN=ycf2 OS=Oenothera picensis (Evening primrose) PE=3 SV=1	hypothetical protein PRUPE_ppa017173mg, partial [Prunus persica]	21.8172	16.6258	54.5768	56.2705	9.56707	2.67775	-	-	-	-
Pbr034162.1	699	RING-H2 finger protein ATL78 GN=ATL78 OS=Arabidopsis thaliana (Mouse-ear cress) PE=2 SV=1	hypothetical protein PRUPE_ppa011240mg [Prunus persica]	2.5466	8.06407	18.9495	8.38306	7.70453	0.764341	ko01100//Metabolic pathways	ko00563//Glycosylphosphatidylinositol(GPI)-anchor biosynthesis	-	GO:0046914//transition metal ion binding	-
Pbr013322.1	705	Zinc finger protein 6 OS=Arabidopsis thaliana (Mouse-ear cress) PE=2 SV=1	PREDICTED: zinc finger protein 6-like [Fragaria vesca subsp. vesca]	17.9901	28.1349	77.7726	60.6829	26.2543	3.10713	-	-	GO:0097159//organic cyclic compound binding	GO:0043169//cation binding	-
Pbr002913.1	1002	Probable WRKY transcription factor 70 GN=WRKY70 OS=Arabidopsis thaliana (Mouse-ear cress) PE=2 SV=1	hypothetical protein PRUPE_ppa026125mg [Prunus persica]	30.5339	94.148	101.751	55.686	95.8579	3.94574	ko04626//Plant-pathogen interaction	-	-	-
Pbr024466.1	1392	Glucan endo-1,3-beta-glucosidase 7 (Precursor) GN=At4g34480 OS=Arabidopsis thaliana (Mouse-ear cress) PE=1 SV=2	hypothetical protein PRUPE_ppa005210mg [Prunus persica]	4.51572	9.16848	25.3622	21.9048	2.14103	0.921163	ko04075//Plant hormone signal transduction	GO:0016020//membrane	GO:0008422//beta-glucosidase activity	GO:0044238//primary metabolic process
Pbr033986.1	759	Aquaporin TIP1-3 GN=TIP1-3 OS=Arabidopsis thaliana (Mouse-ear cress) PE=1 SV=1	hypothetical protein PRUPE_ppa010367mg [Prunus persica]	96.1567	23.7511	101.928	158.78	146.732	3.30842	-	GO:0031224//intrinsic component of membrane	GO:0000325//plant-type vacuole	GO:0000322	GO:0043673	GO:0009526//plastid envelope	GO:0005372//water transmembrane transporter activity	GO:0042887	GO:0055085//transmembrane transport	GO:0048878//chemical homeostasis	GO:0009617//response to bacterium	GO:0015840//urea transport	GO:0042044//fluid transport
Pbr024647.1	558	Disease resistance response protein 206 (Precursor) GN=PI206 OS=Pisum sativum (Garden pea) PE=2 SV=2	hypothetical protein PRUPE_ppa012062mg [Prunus persica]	38.6799	9.91116	55.9871	41.3549	12.931	1.62772	-	-	-	-
Pbr011262.1	777	Myb-related protein Myb4 GN=OSJNBa0073E02.6 OS=Oryza sativa subsp. japonica (Rice) PE=2 SV=2	MYB domain class transcription factor [Malus domestica]	15.5355	96.3623	112.878	32.7022	54.7086	3.23178	-	-	-	-
Pbr021080.1	1266	Protein kinase PINOID GN=T31E10.1 OS=Arabidopsis thaliana (Mouse-ear cress) PE=1 SV=1	hypothetical protein PRUPE_ppa005458mg [Prunus persica]	20.9151	6.21661	37.8905	48.006	7.59924	1.05504	-	GO:0044464	GO:0005515//protein binding	GO:0004674//protein serine/threonine kinase activity	GO:0009630//gravitropism	GO:0043479	GO:0009639//response to red or far red light	GO:0009793//embryo development ending in seed dormancy	GO:0009755//hormone-mediated signaling pathway	GO:0032535//regulation of cellular component size	GO:0022622//root system development	GO:0006796//phosphate-containing compound metabolic process	GO:0000904//cell morphogenesis involved in differentiation	GO:0048588//developmental cell growth	GO:0048437//floral organ development	GO:0060918//auxin transport
Pbr029496.1	2133	Protein NUCLEAR FUSION DEFECTIVE 5, mitochondrial (Precursor) GN=NFD5 OS=Arabidopsis thaliana (Mouse-ear cress) PE=2 SV=1	hypothetical protein PRUPE_ppa002278mg [Prunus persica]	1.06925	3.66481	4.37908	6.88014	0.441233	0.100192	-	-	-	-
Pbr038442.1	726	Expansin-A15 (Precursor) GN=T17M13.26 OS=Arabidopsis thaliana (Mouse-ear cress) PE=2 SV=2	expansin 3 [Malus domestica]	17.3165	12.0857	33.4366	64.7846	4.39318	0.588732	-	GO:0030312//external encapsulating structure	-	GO:0071555//cell wall organization
Pbr025401.1	1332	UPF0481 protein At3g47200 GN=At3g47200 OS=Arabidopsis thaliana (Mouse-ear cress) PE=1 SV=1	PREDICTED: UPF0481 protein At3g47200-like [Fragaria vesca subsp. vesca]	14.9926	2.7946	5.42771	15.1831	10.2845	0.0802214	-	-	-	-
Pbr001207.1	1134	--	hypothetical protein PRUPE_ppa006413mg [Prunus persica]	0.539594	3.09497	7.21305	6.67638	0.0461077	0.0942283	-	GO:0031224//intrinsic component of membrane	-	GO:0044763
Pbr041797.1	1986	--	hypothetical protein PRUPE_ppa002783mg [Prunus persica]	0.560194	4.84646	4.43749	4.51719	0.210619	0.0538041	-	-	GO:0016407//acetyltransferase activity	-
Pbr036265.1	1323	Lysine histidine transporter 2 GN=F21J9.6 OS=Arabidopsis thaliana (Mouse-ear cress) PE=1 SV=1	hypothetical protein PRUPE_ppa005886mg [Prunus persica]	1.13525	3.17536	4.78654	4.54673	0.513771	0.0403836	ko05033//Nicotine addiction	ko04721//Synaptic vesicle cycle	ko04727//GABAergic synapse	ko04723//Retrograde endocannabinoid signaling	ko05032//Morphine addiction	GO:0031224//intrinsic component of membrane	GO:0046943//carboxylic acid transmembrane transporter activity	GO:0009628//response to abiotic stimulus	GO:0006865//amino acid transport
Pbr040700.1	924	Mitochondrial uncoupling protein 5 GN=F14M13.10 OS=Arabidopsis thaliana (Mouse-ear cress) PE=2 SV=1	hypothetical protein PRUPE_ppa008779mg [Prunus persica]	0.361216	3.74082	5.31143	1.17855	1.07515	-	-	GO:0031224//intrinsic component of membrane	GO:0005740//mitochondrial envelope	GO:0022857//transmembrane transporter activity	GO:1902582	GO:0006811//ion transport
[truncated: 41 more columns]
