# Supplementary material for: Comparative Analysis of Transcriptomes to Identify Genes Associated with Fruit Size in the Early Stage of Fruit Development in Pyrus pyrifolia
Source: Int J Mol Sci. 2018 Aug 9;19(8):2342. doi: 10.3390/ijms19082342 (PMC6122012; doi:10.3390/ijms19082342)
Supplement: Supplementary file 1 [file ijms-19-02342-s001.zip › Table S2.xlsx]

## Sheet: Sheet1
Table S2 The DEGs related to GA and zeatin pathway
GeneID	Pathway	Length	GH81S-10DAB_RPKM	GH81S-20DAB_RPKM	GH81S-30DAB_RPKM	GH59B-10DAB_RPKM	GH59B-20DAB_RPKM	GH59B-30DAB_RPKM	Swissprot_annotation	nr_annotation
Pbr002890.1	Zeatin	1509	1.40082	31.2227	17.8703	15.5672	7.72684	7.89551	Cytochrome P450 714A1 GN=F6A4.120 OS=Arabidopsis thaliana (Mouse-ear cress) PE=2 SV=1	hypothetical protein PRUPE_ppa004268mg [Prunus persica]
Pbr041686.1		840	0.331114	7.2169	8.54397	10.0626	0.186736	0.254416	Endonuclease OS=Nicotiana tabacum (Common tobacco) PE=2 SV=1	hypothetical protein VITISV_010115 [Vitis vinifera]
Pbr017314.1		1542	0.108224	21.5881	27.0703	37.3285	0.067816	0.0692963	Cytochrome P450 714C2 GN=OsJ_35025 OS=Oryza sativa subsp. japonica (Rice) PE=2 SV=1	hypothetical protein PRUPE_ppa004341mg [Prunus persica]
Pbr024972.1		1542	5.37513	313.063	15.058	11.6357	14.8178	190.946	Cytokinin dehydrogenase 7 GN=F13M11.? OS=Arabidopsis thaliana (Mouse-ear cress) PE=1 SV=1	hypothetical protein PRUPE_ppa004276mg [Prunus persica]
Pbr009698.1		1173	0.948461	86.906	4.18394	2.29883	1.96129	10.5215	Cytokinin dehydrogenase 6 (Precursor) GN=MAA21_70 OS=Arabidopsis thaliana (Mouse-ear cress) PE=2 SV=2	hypothetical protein PRUPE_ppa004120mg [Prunus persica]
Pbr002045.1		1188	0.187297	7.69905	0.888411	0.13095	0.0880237	8.8596	Zeatin O-glucosyltransferase GN=ZOG1 OS=Phaseolus lunatus (Lima bean) PE=2 SV=1	hypothetical protein PRUPE_ppa005515mg [Prunus persica]
Pbr041909.1		768	0.0724313	8.17045	-	0.472648	-	0.417402	Flavanone 7-O-glucoside 2&apos	&apos
Pbr009449.1		1377	9.85697	6.56509	2.49103	3.01271	13.5557	29.0223	UDP-glycosyltransferase 76F1 GN=UGT76F1 OS=Arabidopsis thaliana (Mouse-ear cress) PE=2 SV=1	hypothetical protein PRUPE_ppa005447mg [Prunus persica]
Pbr032168.1	GA	900	188.638	2.42252	5.33579	8.87319	118.167	210.504	Momilactone A synthase OS=Oryza sativa subsp. japonica (Rice) PE=2 SV=1	hypothetical protein PRUPE_ppa020955mg [Prunus persica]
Pbr032169.1		822	50.6871	6.8574	5.20012	9.08431	6.42445	6.3047	Momilactone A synthase OS=Oryza sativa subsp. japonica (Rice) PE=2 SV=1	hypothetical protein PRUPE_ppa020955mg [Prunus persica]
Pbr017913.2		891	0.624324	34.795	110.281	108.776	0.352095	1.37916	Momilactone A synthase OS=Oryza sativa subsp. japonica (Rice) PE=2 SV=1	hypothetical protein PRUPE_ppa020955mg [Prunus persica]
Pbr025274.1		975	0.684643	31.0337	0.974245	1.70195	1.66243	17.8639	Gibberellin 2-beta-dioxygenase 1 GN=GA2OX1 OS=Pisum sativum (Garden pea) PE=1 SV=1	gibberellin 2-oxidase [Malus domestica]
Pbr029727.1		663	0.335609	66.652	-	0.625717	0.946355	8.7837	Sesquiterpene synthase OS=Santalum album (White sandalwood) PE=1 SV=1	beta-caryophyllene synthase [Malus domestica]
Pbr037928.1		1668	0.0666993	23.3049	-	0.404156	0.125386	2.5945	(-)-germacrene D synthase OS=Vitis vinifera (Grape) PE=1 SV=1	germacrene-D synthase [Malus domestica]
Pbr037925.1		402	-	45.6371	-	0.515983	-	4.91745	(-)-germacrene D synthase OS=Vitis vinifera (Grape) PE=1 SV=1	germacrene-D synthase [Malus domestica]
Pbr009976.1		849	-	6.0756	0.559416	0.305396	-	6.1042	Gibberellin 2-beta-dioxygenase 8 GN=GA2OX8 OS=Arabidopsis thaliana (Mouse-ear cress) PE=1 SV=2	hypothetical protein PRUPE_ppa026475mg [Prunus persica]
Pbr032166.1		891	10.1765	0.358096	0.769956	1.0476	0.93892	21.287	Momilactone A synthase OS=Oryza sativa subsp. japonica (Rice) PE=2 SV=1	hypothetical protein PRUPE_ppa020955mg [Prunus persica]
Pbr039769.1	Zeatin signal	1398	249.567	8.55856	56.8861	85.4998	110.706	13.5288	Glucan endo-1,3-beta-glucosidase 13 (Precursor) GN=At5g56590 OS=Arabidopsis thaliana (Mouse-ear cress) PE=1 SV=1	hypothetical protein PRUPE_ppa005210mg [Prunus persica]
Pbr009373.1		1422	0.469428	18.4363	12.9888	20.7133	0.220616	0.901729	Glucan endo-1,3-beta-glucosidase (Precursor) GN=GLC1 OS=Triticum aestivum (Wheat) PE=2 SV=1	endo-1,3-beta-glucanase [Pyrus pyrifolia]
Pbr024466.1		1392	4.51572	9.16848	25.3622	21.9048	2.14103	0.921163	Glucan endo-1,3-beta-glucosidase 7 (Precursor) GN=At4g34480 OS=Arabidopsis thaliana (Mouse-ear cress) PE=1 SV=2	hypothetical protein PRUPE_ppa005210mg [Prunus persica]
Pbr013259.1		1134	2.10932	20.0235	7.72494	2.60653	3.18143	76.0422	Probable transcription factor GLK2 OS=Oryza sativa subsp. japonica (Rice) PE=2 SV=1	hypothetical protein PRUPE_ppa007222mg [Prunus persica]
Pbr007452.1	GA signal	939	0.118482	11.836	2.92239	6.12998	1.11366	0.682779	Probable carboxylesterase 12 GN=CXE12 OS=Arabidopsis thaliana (Mouse-ear cress) PE=2 SV=1	hypothetical protein PRUPE_ppa021861mg [Prunus persica]
Pbr041697.1		1002	1.94307	63.9506	5.68796	16.0951	13.3585	75.4489	Probable carboxylesterase 15 GN=CXE15 OS=Arabidopsis thaliana (Mouse-ear cress) PE=2 SV=1	CXE carboxylesterase [Malus pumila]
Pbr014475.1		984	0.734913	9.07903	13.6756	8.43192	0.318818	1.30311	Probable carboxylesterase 11 GN=CXE11 OS=Arabidopsis thaliana (Mouse-ear cress) PE=2 SV=1	hypothetical protein PRUPE_ppa005102mg [Prunus persica]
Pbr012779.1		1002	4.49681	309.67	16.6952	13.8697	12.9933	137.941	Probable carboxylesterase 15 GN=CXE15 OS=Arabidopsis thaliana (Mouse-ear cress) PE=2 SV=1	CXE carboxylesterase [Malus pumila]
Pbr029089.1		1020	1.09073	28.9868	23.3333	5.23647	2.71683	22.5233	Probable carboxylesterase 4 GN=CXE4 OS=Arabidopsis thaliana (Mouse-ear cress) PE=2 SV=1	CXE carboxylesterase [Malus pumila]
Pbr012780.1		1002	3.05339	54.1325	11.9026	4.45074	7.35763	7.03835	Probable carboxylesterase 15 GN=CXE15 OS=Arabidopsis thaliana (Mouse-ear cress) PE=2 SV=1	CXE carboxylesterase [Malus pumila]
