# Supplementary material for: Comparative Analysis of Transcriptomes to Identify Genes Associated with Fruit Size in the Early Stage of Fruit Development in Pyrus pyrifolia
Source: Int J Mol Sci. 2018 Aug 9;19(8):2342. doi: 10.3390/ijms19082342 (PMC6122012; doi:10.3390/ijms19082342)
Supplement: Supplementary file 1 [file ijms-19-02342-s001.zip › Table S3.xlsx]

## Sheet: Sheet1
Table S3 Putative division related structural genes in fruit development
GeneID	Length	GH81-10DAB_RPKM	GH81-20DAB_RPKM	GH81-30DAB_RPKM	GH59-10DAB_RPKM	GH59-20DAB_RPKM	GH59-30DAB_RPKM	Swissprot_annotation	nr_annotation
Pbr009641.1	612	8.45316	4.95278	8.19167	3.47403	105.427	3.57929	Brassinosteroid-regulated protein BRU1 (Precursor) OS=Glycine max (Soybean) PE=2 SV=1	xyloglucan endotransglucosylase/hydrolase 12 [Rosa x borboniana]
Pbr016511.2	777	7.58879	11.6346	43.6028	11.3456	90.5081	106.992	Brassinosteroid-regulated protein BRU1 (Precursor) OS=Glycine max (Soybean) PE=2 SV=1	hypothetical protein PRUPE_ppa009792mg [Prunus persica]
Pbr040203.1	849	43.768	385.957	23.8684	41.9004	38.7989	146.249	Probable xyloglucan endotransglucosylase/hydrolase protein 23 (Precursor) GN=F14M19.90 OS=Arabidopsis thaliana (Mouse-ear cress) PE=2 SV=1	xyloglucan endotransglycosylase 2 [Pyrus x bretschneideri]
Pbr002233.1	1464	0.759935	13.04	1.83835	1.5231	0.500004	0.0364942	1-aminocyclopropane-1-carboxylate synthase GN=ACS1 OS=Glycine max (Soybean) PE=2 SV=1	1-aminocyclopropane-1-carboxylate synthase [Eriobotrya japonica]
Pbr023059.1	576	1.9315	113.279	22.9043	9.72305	9.16822	80.1412	1-aminocyclopropane-1-carboxylate oxidase homolog 1 GN=At1g06620 OS=Arabidopsis thaliana (Mouse-ear cress) PE=2 SV=1	hypothetical protein PRUPE_ppa021125mg [Prunus persica]
Pbr031954.1	945	5.00351	909.865	5.30508	6.4203	7.91208	282.854	1-aminocyclopropane-1-carboxylate oxidase 1 OS=Malus domestica (Apple) PE=1 SV=1	ACC oxidase [Pyrus pyrifolia]
Pbr015589.1	918	8.90763	2.02745	3.67907	2.99388	2.73391	112.558	1-aminocyclopropane-1-carboxylate oxidase 1 GN=ACO1 OS=Arabidopsis thaliana (Mouse-ear cress) PE=2 SV=1	hypothetical protein PRUPE_ppa009228mg [Prunus persica]
Pbr038856.1	1134	26.4892	0.187574	0.0930716	5.44171	0.322754	0.0942283	WUSCHEL-related homeobox 1 GN=WOX1 OS=Arabidopsis thaliana (Mouse-ear cress) PE=2 SV=2	hypothetical protein PRUPE_ppa017419mg [Prunus persica]
Pbr027542.1	426	16.5837	265.636	116.568	120.998	59.4049	448.866	Auxin-repressed 12.5 kDa protein OS=Fragaria ananassa (Strawberry) PE=2 SV=1	hypothetical protein PRUPE_ppa013609mg [Prunus persica]
Pbr016230.1	345	171.235	1316.94	1583.15	925.146	663.048	4263.97	Auxin-repressed 12.5 kDa protein OS=Fragaria ananassa (Strawberry) PE=2 SV=1	auxin-repressed protein like-protein [Malus domestica]
Pbr009519.1	1440	4.59697	218.876	63.6191	53.4408	25.0901	110.714	Cytochrome P450 90A1 GN=MJJ3.9 OS=Arabidopsis thaliana (Mouse-ear cress) PE=2 SV=1	hypothetical protein PRUPE_ppa005060mg [Prunus persica]
Pbr030002.1	1548	1.18585	17.4853	4.02264	1.23946	0.607978	8.31784	Cytochrome P450 734A1 GN=F18A8.8 OS=Arabidopsis thaliana (Mouse-ear cress) PE=2 SV=1	hypothetical protein PRUPE_ppa004328mg [Prunus persica]
Pbr002890.1	1509	1.40082	31.2227	17.8703	15.5672	7.72684	7.89551	Cytochrome P450 714A1 GN=F6A4.120 OS=Arabidopsis thaliana (Mouse-ear cress) PE=2 SV=1	hypothetical protein PRUPE_ppa004268mg [Prunus persica]
Pbr017314.1	1542	0.108224	21.5881	27.0703	37.3285	0.067816	0.0692963	Cytochrome P450 714C2 GN=OsJ_35025 OS=Oryza sativa subsp. japonica (Rice) PE=2 SV=1	hypothetical protein PRUPE_ppa004341mg [Prunus persica]
Pbr018401.1	1611	39.9163	84.9317	142.198	154.217	111.323	5.53841	Cytochrome P450 78A9 GN=CYP78A9 OS=Arabidopsis thaliana (Mouse-ear cress) PE=2 SV=1	hypothetical protein PRUPE_ppa003997mg [Prunus persica]
Pbr002185.1	1620	62.2201	73.8244	28.21	83.0341	8.13339	21.0742	Cytochrome P450 82G1 GN=CYP82G1 OS=Arabidopsis thaliana (Mouse-ear cress) PE=1 SV=1	hypothetical protein PRUPE_ppa004095mg [Prunus persica]
Pbr025119.1	723	19.3887	35.7457	6.05815	8.89375	1.591	20.765	Cytochrome P450 89A9 GN=CYP89A9 OS=Arabidopsis thaliana (Mouse-ear cress) PE=2 SV=1	hypothetical protein PRUPE_ppa004199mg [Prunus persica]
Pbr022142.1	1551	0.0358654	17.04	43.9933	12.1031	0.202267	0.344471	Cytochrome P450 84A1 GN=F23E13.110 OS=Arabidopsis thaliana (Mouse-ear cress) PE=2 SV=1	ferulate 5-hydroxylase protein [Pyrus x bretschneideri]
Pbr040547.1	1554	1.10968	20.1895	48.4249	14.6492	38.6594	40.6035	Cytochrome P450 84A1 GN=F23E13.110 OS=Arabidopsis thaliana (Mouse-ear cress) PE=2 SV=1	ferulate 5-hydroxylase protein [Pyrus x bretschneideri]
Pbr033727.1	1533	5.98728	97.7517	27.1603	36.8711	26.5353	11.8495	Cytochrome P450 71A1 GN=CYP71A1 OS=Persea americana (Avocado) PE=1 SV=2	hypothetical protein PRUPE_ppa004436mg [Prunus persica]
Pbr020266.1	1524	85.0834	233.924	101.146	149.274	31.8726	27.8706	Cytochrome P450 71A1 GN=CYP71A1 OS=Persea americana (Avocado) PE=1 SV=2	cytochrome P450 [Pyrus communis]
Pbr020886.1	1539	39.2535	9.5712	3.70327	3.57165	97.03	168.718	Cytochrome P450 98A2 GN=CYP98A2 OS=Glycine max (Soybean) PE=2 SV=1	hypothetical protein PRUPE_ppa004404mg [Prunus persica]
Pbr031339.1	972	47.7295	80.7506	16.0161	20.6998	3.65788	35.7832	Cytochrome P450 89A2 GN=F13O11.20 OS=Arabidopsis thaliana (Mouse-ear cress) PE=2 SV=2	hypothetical protein PRUPE_ppa004199mg [Prunus persica]
Pbr023366.2	1488	19.5892	28.983	12.1644	15.6126	29.165	193.495	Cytochrome P450 704C1 GN=CYP704C1 OS=Pinus taeda (Loblolly pine) PE=2 SV=1	hypothetical protein PRUPE_ppa004476mg [Prunus persica]
